# Supplementary material for: Methyl 2-ethyl-4-hydr­oxy-2H-1,2-benzo­thia­zine-3-carboxyl­ate 1,1-dioxide
Source: Acta Crystallogr Sect E Struct Rep Online. 2010 Apr 14;66(Pt 5):o1070. doi: 10.1107/S1600536810012365 (PMC2979064; doi:10.1107/S1600536810012365)
Supplement: Supplementary file 2 [file e-66-o1070-Isup2.hkl]

#
# h,k,l, Fc-squared, Fo-squared, sigma(Fo-squared) and status flag
#
data_I
_shelx_title ' BNZ202 in Pna2(1)'
_shelx_refln_list_code          4
_shelx_F_calc_maximum      121.59
_exptl_crystal_F_000       592.00
_reflns_d_resolution_high  0.7496
 
loop_
 _symmetry_equiv_pos_as_xyz
 'x, y, z'
 '-x, -y, z+1/2'
 '-x+1/2, y+1/2, z+1/2'
 'x+1/2, -y+1/2, z'
 
_cell_length_a     7.2460
_cell_length_b    20.5480
_cell_length_c     8.5710
_cell_angle_alpha  90.000
_cell_angle_beta   90.000
_cell_angle_gamma  90.000
 
_shelx_F_squared_multiplier     1.000
 
loop_
 _refln_index_h
 _refln_index_k
 _refln_index_l
 _refln_F_squared_calc
 _refln_F_squared_meas
 _refln_F_squared_sigma
 _refln_observed_status
   1   1 -11       45.08       80.30     82.78 o
   1   2 -11       19.76        7.80     71.15 o
   1   3 -11        6.18      101.16     81.30 o
   0   0 -10       27.08        8.27     43.67 o
   2   0 -10        2.03      -12.09     33.88 o
   4   0 -10       51.00      -81.84     84.98 o
   1   1 -10        5.31       38.17     25.04 o
   2   1 -10       62.51       54.01     26.00 o
   3   1 -10       18.62      -35.57     35.57 o
   4   1 -10       13.55      -38.83     38.83 o
   0   2 -10       41.37       -1.30     47.50 o
   1   2 -10        4.16      -13.95     23.98 o
   2   2 -10       14.48       -9.14     23.44 o
   3   2 -10       53.63       81.30     35.43 o
   4   2 -10        2.76        7.86     41.18 o
   1   3 -10       10.71      -11.83     24.74 o
   2   3 -10       21.89       12.25     23.52 o
   3   3 -10        4.93      -14.29     32.61 o
   4   3 -10        6.08      -34.08     45.08 o
   0   4 -10       22.97       28.94     38.33 o
   1   4 -10       59.49       54.31     26.45 o
   2   4 -10       35.22       14.47     25.22 o
   3   4 -10        2.91       18.70     34.66 o
   4   4 -10        3.25      -29.04     45.92 o
   1   5 -10       13.04       13.18     25.30 o
   2   5 -10       19.37        2.04     26.72 o
   3   5 -10        4.73      -31.42     36.90 o
   4   5 -10       36.06      108.15    114.61 o
   0   6 -10       35.71       99.06    100.52 o
   1   6 -10       17.62       26.42     26.86 o
   2   6 -10       49.71       -4.36     26.95 o
   3   6 -10        1.14      -25.30     41.90 o
   4   6 -10        0.31       28.01     63.55 o
   1   7 -10       25.01       29.76     33.23 o
   2   7 -10        5.93      -40.01     45.26 o
   3   7 -10       24.46        4.05     45.77 o
   0   8 -10       28.68       12.23     49.84 o
   1   8 -10        6.85       15.98     36.65 o
   2   8 -10        5.46      -13.05     34.12 o
   3   8 -10        0.29        2.00     47.34 o
   1   9 -10        0.32       -5.16     42.37 o
   2   9 -10       15.80      -36.35     77.09 o
   3   9 -10       23.73       42.41     50.17 o
   0  10 -10        9.79       23.04     72.92 o
   1  10 -10       12.02       66.41     53.86 o
   2  10 -10        5.65       19.06     92.79 o
   3  10 -10        5.72       76.27     99.00 o
   1  11 -10        7.33        6.59     79.09 o
   2  11 -10        6.96      -23.39     82.97 o
   0  12 -10        3.53       -4.29     78.87 o
   1  12 -10       32.18      -59.80     78.79 o
   2  12 -10        8.84      -39.11     91.68 o
   2   0  -9      332.74      319.77     55.47 o
   4   0  -9       17.35       45.48     36.37 o
   0   1  -9      147.07      133.22     27.75 o
   1   1  -9       26.37       46.58     22.73 o
   2   1  -9       21.40        1.79     21.42 o
   3   1  -9       14.78       33.99     22.28 o
   4   1  -9       17.63       16.21     24.32 o
   5   1  -9        3.96      -30.48     35.92 o
   1   2  -9       62.06       75.26     27.07 o
   2   2  -9        5.94        6.40     28.34 o
   3   2  -9       52.85       43.23     23.52 o
   4   2  -9       23.14       50.12     25.20 o
   5   2  -9       14.27      -40.51     43.76 o
   0   3  -9       58.09       89.91     26.70 o
   1   3  -9       19.89       21.98     21.38 o
   2   3  -9       27.31       36.60     22.56 o
   3   3  -9        7.49      -12.55     21.79 o
   4   3  -9        3.87       11.96     25.72 o
   5   3  -9        7.27      -58.65     70.79 o
   1   4  -9       47.57       66.92     22.83 o
   2   4  -9       16.11       15.36     21.38 o
   3   4  -9       31.84       24.86     22.57 o
   4   4  -9       11.49       10.96     26.17 o
   5   4  -9        7.64       84.01     60.02 o
   0   5  -9       85.87       82.40     32.80 o
   1   5  -9       17.87       34.58     23.16 o
   2   5  -9       47.13       28.93     22.84 o
   3   5  -9        6.73       -9.38     22.03 o
   4   5  -9        2.62       26.49     28.25 o
   5   5  -9        6.55      -46.58     54.13 o
   1   6  -9        9.53       -6.99     21.11 o
   2   6  -9       55.13       74.37     24.24 o
   3   6  -9       13.79      -22.02     22.02 o
   4   6  -9        5.49       15.79     28.45 o
   5   6  -9       24.13      100.21     62.43 o
   0   7  -9        3.81       -3.51     28.35 o
   1   7  -9       73.11       82.57     24.43 o
   2   7  -9       12.12      -12.02     21.57 o
   3   7  -9       36.06        6.26     23.47 o
   4   7  -9       10.22      -12.91     30.88 o
   5   7  -9        3.56       -0.60     61.67 o
   1   8  -9       11.05      -12.18     21.30 o
   2   8  -9       36.98       29.01     24.25 o
   3   8  -9       19.60       16.91     25.82 o
   4   8  -9       65.85      101.01     41.39 o
   5   8  -9        1.07      -56.61     56.61 o
   0   9  -9       23.53        7.62     36.64 o
   1   9  -9        7.45      -13.57     24.65 o
   2   9  -9       20.71       -2.30     22.24 o
   3   9  -9       22.73       24.90     32.07 o
   4   9  -9        5.97        9.32     36.74 o
   5   9  -9        0.90       59.56     64.65 o
   1  10  -9       33.30       33.54     30.38 o
   2  10  -9        2.02      -21.14     24.64 o
   3  10  -9       52.26       51.13     37.44 o
   4  10  -9       20.28        7.55     65.70 o
   0  11  -9       43.80       83.69     43.77 o
   1  11  -9        3.59       80.62     32.68 o
   2  11  -9       28.30      -30.14     32.13 o
   3  11  -9        4.00      -14.43     36.28 o
   4  11  -9        2.82       65.22     61.24 o
   1  12  -9        2.22      -15.10     39.64 o
   2  12  -9       51.36       81.30     46.90 o
   3  12  -9        3.10      -27.76     34.78 o
   4  12  -9       10.53      -10.12     55.94 o
   0  13  -9       13.04       78.44     55.16 o
   1  13  -9        5.45       20.72     37.85 o
   2  13  -9       21.40       27.57     93.28 o
   3  13  -9        5.79       23.74     44.20 o
   1  14  -9        1.20       35.84     58.65 o
   2  14  -9        4.17       15.73     54.63 o
   3  14  -9        0.05      139.11     92.97 o
   1  15  -9       37.53       25.89     84.35 o
   2  15  -9       14.01       63.52     81.58 o
   1  16  -9       28.32        1.30     80.44 o
   0   0  -8      470.95      416.11     75.10 o
   2   0  -8       61.45      100.64     49.46 o
   4   0  -8       11.52       47.27     31.41 o
   6   0  -8       31.89       -6.43     73.08 o
   1   1  -8       57.33       31.59     16.92 o
   2   1  -8       38.66       21.78     19.42 o
   3   1  -8       20.46        6.15     18.98 o
   4   1  -8       11.17       -3.13     21.18 o
   5   1  -8       11.23       41.87     26.74 o
   6   1  -8       21.71       43.83     54.99 o
   0   2  -8      265.34      326.66     41.07 o
   1   2  -8       15.76       -6.89     14.70 o
   2   2  -8      161.53      169.42     23.69 o
   3   2  -8       22.49       18.58     20.07 o
   4   2  -8       20.80       28.53     22.24 o
   5   2  -8        6.66       13.38     24.54 o
   6   2  -8        3.11       84.03     48.60 o
   1   3  -8      116.17       99.43     18.71 o
   2   3  -8        8.92       -6.19     18.38 o
   3   3  -8        7.27       12.61     19.90 o
   4   3  -8       26.99        5.93     26.76 o
   5   3  -8        7.09      -12.03     23.92 o
   6   3  -8        3.81      -33.00     39.23 o
   0   4  -8      224.16      216.85     27.36 o
   1   4  -8      132.44      118.38     18.66 o
   2   4  -8       16.59       15.94     19.12 o
   3   4  -8      116.93      108.68     25.23 o
   4   4  -8       28.14       29.64     23.16 o
   5   4  -8       24.56        5.83     29.55 o
   6   4  -8        3.26        9.92     56.53 o
   1   5  -8       28.82       13.62     16.15 o
   2   5  -8      140.24      125.06     23.18 o
   3   5  -8       10.60       -6.54     21.18 o
   4   5  -8       37.78       10.29     26.95 o
   5   5  -8        3.78       10.99     29.31 o
   6   5  -8       20.63       59.87     46.21 o
   0   6  -8      240.91      228.87     31.11 o
   1   6  -8        1.59       10.67     16.11 o
   2   6  -8       58.24       63.61     21.48 o
   3   6  -8        8.50      -20.99     22.28 o
   4   6  -8       41.99       20.33     23.81 o
   5   6  -8       19.68       70.81     35.33 o
   6   6  -8       15.54      -37.43     37.43 o
   1   7  -8        2.90      -15.88     15.96 o
   2   7  -8       16.56       -0.76     19.47 o
   3   7  -8       57.85       44.96     23.71 o
   4   7  -8       18.64       51.45     26.06 o
   5   7  -8       41.38       66.26     36.12 o
   6   7  -8       13.64        3.54     63.62 o
   0   8  -8       68.92       23.06     23.24 o
   1   8  -8       11.54        2.84     16.69 o
   2   8  -8       26.12       32.54     21.80 o
   3   8  -8        6.25      -19.66     20.90 o
   4   8  -8        7.76      -25.99     25.99 o
   5   8  -8        1.33       -3.24     48.89 o
   6   8  -8        5.83       59.98     44.96 o
   1   9  -8       43.72       41.24     19.36 o
   2   9  -8       62.43       46.36     23.03 o
   3   9  -8       28.77       -5.02     22.29 o
   4   9  -8       37.80       15.09     29.75 o
   5   9  -8       40.79       62.17     43.08 o
   6   9  -8        6.25        5.07     44.50 o
   0  10  -8       63.13       63.91     29.73 o
   1  10  -8        8.84       -0.08     19.77 o
   2  10  -8       28.90       22.29     26.10 o
   3  10  -8       38.72       -1.14     29.31 o
   4  10  -8        0.25       -2.44     32.96 o
   5  10  -8        6.61       -0.62     42.72 o
   1  11  -8       16.45       28.72     21.01 o
   2  11  -8       69.42       31.93     22.94 o
   3  11  -8        1.88      -15.38     27.42 o
   4  11  -8       11.95      -31.98     31.98 o
   5  11  -8        0.61       22.93     42.36 o
   0  12  -8       70.03      114.98     43.46 o
   1  12  -8      138.58      114.99     24.19 o
   2  12  -8       21.44       52.84     29.22 o
   3  12  -8       49.54       76.60     32.16 o
   4  12  -8        4.45      -22.75     33.30 o
   5  12  -8        6.54      -28.34     42.17 o
   1  13  -8       15.46        7.70     31.66 o
   2  13  -8        0.89      -25.90     32.11 o
   3  13  -8       63.95       74.24     37.54 o
   4  13  -8       57.17       31.19     37.20 o
   5  13  -8       13.42       36.44     45.64 o
   0  14  -8       73.80       86.31    121.47 o
   1  14  -8        8.47       -8.06     47.38 o
   2  14  -8       68.55      146.74     48.37 o
   3  14  -8       16.42       -2.05     34.00 o
   4  14  -8        4.59       12.16     36.80 o
   1  15  -8       14.18       -0.41     43.53 o
   2  15  -8       16.10       76.29    108.78 o
   3  15  -8       21.79       16.78     43.11 o
   4  15  -8        1.28       46.44     39.63 o
   0  16  -8       55.46       22.64     65.55 o
   1  16  -8       40.87      -32.22     42.70 o
   2  16  -8       11.28       19.70     83.66 o
   3  16  -8       19.16       49.82     45.64 o
   1  17  -8       14.18       17.22     47.13 o
   2  17  -8        5.05       66.31     59.19 o
   3  17  -8        8.91      106.08     87.38 o
   0  18  -8        2.72      -45.47     85.44 o
   1  18  -8       32.20       73.83     66.21 o
   2  18  -8       11.72       56.36     62.43 o
   1  19  -8        3.91       73.30     63.54 o
   2   0  -7      560.32      497.04     36.81 o
   4   0  -7      176.02      195.76     40.23 o
   6   0  -7        3.81       -3.58     44.47 o
   0   1  -7      688.49      703.46     37.39 o
   1   1  -7      537.20      549.25     25.14 o
   2   1  -7      377.55      380.63     23.43 o
   3   1  -7      137.73      141.67     22.87 o
   4   1  -7        1.29        5.33     21.82 o
   5   1  -7       11.53       16.21     24.43 o
   6   1  -7       16.94       -2.72     32.09 o
   7   1  -7       27.60        1.70     99.73 o
   1   2  -7      334.52      353.46     21.72 o
   2   2  -7      278.29      294.19     23.92 o
   3   2  -7       71.05       96.22     21.65 o
   4   2  -7       33.56        9.15     21.49 o
   5   2  -7        9.44        4.24     23.08 o
   6   2  -7        9.06       41.79     39.26 o
   7   2  -7        4.22       47.20     52.19 o
   0   3  -7      434.25      447.55     33.26 o
   1   3  -7      222.77      204.95     18.42 o
   2   3  -7       88.84       86.75     17.13 o
   3   3  -7        4.31      -17.93     17.93 o
   4   3  -7        1.29        1.75     19.49 o
   5   3  -7        3.19      -25.15     25.15 o
   6   3  -7       25.06       52.58     35.51 o
   7   3  -7        0.46       26.26     53.60 o
   1   4  -7      105.14       77.08     18.62 o
   2   4  -7      208.21      152.85     19.81 o
   3   4  -7      266.22      263.70     27.60 o
   4   4  -7        7.69       -2.42     19.76 o
   5   4  -7       23.50       -6.90     22.67 o
   6   4  -7        4.70       17.79     31.93 o
   7   4  -7        5.89       14.26     90.24 o
   0   5  -7       88.90      104.37     28.65 o
   1   5  -7       16.02       24.15     14.37 o
   2   5  -7       90.04       55.43     18.49 o
   3   5  -7      143.26      108.75     24.12 o
   4   5  -7       33.86       39.51     22.17 o
   5   5  -7       23.17       29.75     23.76 o
   6   5  -7       11.12       40.69     39.16 o
   7   5  -7        4.55      -22.73     50.02 o
   1   6  -7       83.21       79.32     15.85 o
   2   6  -7       70.14       86.99     19.52 o
   3   6  -7       51.67       28.92     20.25 o
   4   6  -7       59.67       59.07     22.16 o
   5   6  -7       31.49       34.59     24.90 o
   6   6  -7        4.60        1.72     37.68 o
   7   6  -7        7.07        1.02     57.31 o
   0   7  -7       72.15       41.03     26.14 o
   1   7  -7      222.61      220.91     18.93 o
   2   7  -7       93.70       71.34     19.27 o
   3   7  -7       28.94       18.48     20.23 o
   4   7  -7       21.00        6.71     22.38 o
   5   7  -7        7.63       39.46     27.95 o
   6   7  -7        8.19      -14.48     35.09 o
   7   7  -7       11.73       19.17     53.21 o
   1   8  -7       10.94        1.13     14.02 o
   2   8  -7       95.19      124.77     24.18 o
   3   8  -7       77.01       63.80     21.27 o
   4   8  -7      113.53      115.92     28.59 o
   5   8  -7        1.87       12.42     26.07 o
   6   8  -7       22.34       16.93     71.28 o
   7   8  -7        0.84      -48.25     48.25 o
   0   9  -7       99.02       41.59     23.45 o
   1   9  -7       12.66        4.67     14.72 o
   2   9  -7       53.55       65.75     19.73 o
   3   9  -7       32.76       38.87     23.50 o
   4   9  -7        3.21       -2.94     25.58 o
   5   9  -7        6.39        8.46     26.83 o
   6   9  -7        6.12       41.98     43.41 o
   1  10  -7      104.25       94.24     17.94 o
   2  10  -7       84.83       68.34     20.44 o
   3  10  -7       49.96       72.99     24.07 o
   4  10  -7        4.33      -12.79     25.03 o
   5  10  -7       19.29       30.07     29.67 o
   6  10  -7       30.25       42.40     55.85 o
   0  11  -7       54.74       55.14     23.82 o
   1  11  -7       68.95       29.60     20.58 o
   2  11  -7      152.09      159.37     25.55 o
   3  11  -7        5.47      -11.35     24.67 o
   4  11  -7       11.65      -21.13     33.72 o
   5  11  -7        0.55      -33.15     33.15 o
   6  11  -7       44.11       87.77     43.11 o
   1  12  -7        0.34       -4.74     28.69 o
   2  12  -7       49.77       70.99     24.70 o
   3  12  -7       20.86        5.64     26.95 o
   4  12  -7       35.39       76.84     41.48 o
   5  12  -7       16.81       91.72     45.96 o
   6  12  -7        0.32       -1.22     39.13 o
   0  13  -7      347.77      359.64     41.86 o
   1  13  -7       57.78       48.10     23.34 o
   2  13  -7        1.55       -3.13     28.77 o
   3  13  -7       30.37       36.39     29.18 o
   4  13  -7        0.44       -1.28     32.17 o
   5  13  -7       10.93      -37.04     37.04 o
   6  13  -7       10.58      -48.91     48.91 o
   1  14  -7       40.48       28.29     23.45 o
   2  14  -7       96.74       99.73     32.23 o
   3  14  -7        9.70        2.45     31.79 o
   4  14  -7        7.77        0.03     37.93 o
   5  14  -7       55.90       -8.18     54.07 o
   0  15  -7       39.72      108.24     51.23 o
   1  15  -7       69.27       88.20     33.85 o
   2  15  -7       23.42        3.47     33.67 o
   3  15  -7       40.65       42.50     42.00 o
   4  15  -7        6.27       -2.82     37.61 o
   5  15  -7        5.23      -37.78     49.30 o
   1  16  -7       10.70       42.88     41.35 o
   2  16  -7        2.74      -18.67     39.77 o
   3  16  -7       30.36       76.52     41.86 o
   4  16  -7       70.44      -12.05     40.93 o
   5  16  -7        5.10       23.22     81.32 o
   0  17  -7       57.56      125.51     56.70 o
   1  17  -7       64.77      100.71     45.17 o
   2  17  -7       16.67      -36.07     36.07 o
   3  17  -7       40.64        0.21     61.35 o
   4  17  -7       13.05      -35.00     51.88 o
   1  18  -7       10.53       81.13     44.49 o
   2  18  -7       28.04      -28.58     47.88 o
   3  18  -7       27.73       81.31     44.73 o
   4  18  -7        3.54      -50.64     50.64 o
   0  19  -7       81.13       17.97     56.75 o
   1  19  -7       32.55      -72.44    152.06 o
   2  19  -7       17.33        9.90     74.34 o
   3  19  -7        3.09      -27.18     56.63 o
   1  20  -7        1.83       51.50     57.90 o
   2  20  -7        6.82      -52.25     52.25 o
   0  21  -7       21.77       35.20     61.00 o
   1  21  -7       26.56       97.29     85.25 o
   0   0  -6      541.04      564.55     43.65 o
   2   0  -6     1034.50      967.36     43.89 o
   4   0  -6       46.43       43.65     29.68 o
   6   0  -6       79.66       72.52     44.09 o
   8   0  -6        5.40      126.94     76.09 o
   1   1  -6       97.88      106.55     14.58 o
   2   1  -6      153.43      141.33     17.57 o
   3   1  -6      520.59      497.11     29.21 o
   4   1  -6        2.00      -13.96     18.93 o
   5   1  -6       85.34       81.14     24.69 o
   6   1  -6        5.32      -25.63     27.41 o
   7   1  -6       11.31        4.54     56.08 o
   8   1  -6        4.23        2.91     46.33 o
   0   2  -6      254.87      259.83     31.99 o
   1   2  -6      472.76      453.41     24.06 o
   2   2  -6       20.45        7.20     13.93 o
   3   2  -6      737.69      731.09     45.16 o
   4   2  -6      148.36       89.59     23.60 o
   5   2  -6       72.84       95.88     29.01 o
   6   2  -6        9.24       -2.89     27.75 o
   7   2  -6       38.96        3.12     60.73 o
   8   2  -6       24.89        2.17     58.20 o
   1   3  -6       59.05       43.41     13.07 o
   2   3  -6      899.33      928.94     32.16 o
   3   3  -6      315.42      330.94     22.26 o
   4   3  -6      245.02      301.47     29.94 o
   5   3  -6       30.60       10.91     24.91 o
   6   3  -6       40.06       36.47     30.81 o
   7   3  -6        0.25       -3.92     42.12 o
   8   3  -6       20.74       31.18     51.44 o
   0   4  -6        4.05       12.36     16.31 o
   1   4  -6      103.34       95.07     14.13 o
   2   4  -6       53.89       40.69     14.86 o
   3   4  -6       75.90       68.53     16.45 o
   4   4  -6       45.04       45.15     20.90 o
   5   4  -6       53.95       38.08     25.00 o
   6   4  -6       18.61       46.98     31.01 o
   7   4  -6       33.10       25.11     41.87 o
   8   4  -6       13.18      -26.81     46.10 o
   1   5  -6       31.06       12.76     12.64 o
   2   5  -6      233.05      262.10     23.47 o
   3   5  -6      337.19      308.62     24.36 o
   4   5  -6      368.60      427.58     33.23 o
   5   5  -6       89.66       34.30     25.22 o
   6   5  -6       21.18       11.40     26.35 o
   7   5  -6        9.00       18.80     43.67 o
   8   5  -6        4.55       79.94     54.61 o
   0   6  -6      113.98      145.56     21.41 o
   1   6  -6      229.12      258.37     18.44 o
   2   6  -6      252.17      247.73     20.54 o
   3   6  -6      172.07      162.23     20.43 o
   4   6  -6       67.51       50.19     21.37 o
   5   6  -6       25.27       17.26     21.59 o
   6   6  -6       39.79       11.24     26.12 o
   7   6  -6        1.53      -38.11     38.11 o
   1   7  -6      144.92      159.18     16.56 o
   2   7  -6        7.88        0.36     15.69 o
   3   7  -6      107.59       61.38     18.67 o
   4   7  -6      139.20      102.13     30.28 o
   5   7  -6       19.52        8.36     22.25 o
   6   7  -6       36.40       70.55     37.28 o
   7   7  -6        9.10      -39.12     39.12 o
   0   8  -6      615.05      597.98     35.75 o
   1   8  -6       18.85        0.12     12.64 o
   2   8  -6       82.82       75.96     17.14 o
   3   8  -6        3.63       -0.87     17.00 o
   4   8  -6       23.51       32.56     22.65 o
   5   8  -6        0.61      -21.35     26.08 o
   6   8  -6        5.62      -11.81     29.09 o
   7   8  -6       17.18      -41.29     61.30 o
   1   9  -6       17.18        1.12     16.19 o
   2   9  -6       71.20       70.90     16.87 o
   3   9  -6       48.18       44.23     20.09 o
   4   9  -6      108.35      129.26     43.48 o
   5   9  -6       19.70       25.34     27.24 o
   6   9  -6        5.89       14.58     30.61 o
   7   9  -6       21.84      -26.69     73.44 o
   0  10  -6        5.66       -5.09     19.25 o
   1  10  -6      175.36      195.44     17.65 o
   2  10  -6       13.42      -15.91     15.91 o
   3  10  -6       70.55      101.03     23.63 o
   4  10  -6        0.82      -24.92     24.92 o
   5  10  -6        4.14       21.20     27.93 o
   6  10  -6        3.32       36.64     50.58 o
   7  10  -6        9.79       18.95     79.58 o
   1  11  -6        7.95       -9.73     13.35 o
   2  11  -6      103.94      115.23     33.77 o
   3  11  -6       25.94       58.52     23.62 o
   4  11  -6       13.16       57.54     29.77 o
   5  11  -6       13.37        3.86     27.41 o
   6  11  -6       15.24       36.88     32.99 o
   7  11  -6        6.10      -26.76     45.46 o
   0  12  -6        7.81       21.15     22.22 o
   1  12  -6       75.89       88.28     22.82 o
   2  12  -6      123.52       69.96     24.07 o
   3  12  -6       56.96       65.50     29.99 o
   4  12  -6        4.38       -3.79     29.08 o
   5  12  -6        0.32       -9.58     26.24 o
   6  12  -6       44.12       50.85     44.49 o
   7  12  -6        5.49       11.26     51.00 o
   1  13  -6      247.66      256.83     26.89 o
   2  13  -6       38.19       24.76     21.12 o
   3  13  -6      111.88      113.22     32.76 o
   4  13  -6        0.94      -16.08     29.05 o
   5  13  -6       28.44        4.49     29.51 o
   6  13  -6       57.29      -12.61     56.40 o
   0  14  -6      170.80      149.07     32.07 o
   1  14  -6       33.31        4.41     25.68 o
   2  14  -6       18.43        8.92     28.65 o
   3  14  -6       14.71       18.68     29.17 o
   4  14  -6        5.03       -3.20     30.00 o
   5  14  -6        9.35      -29.28     29.28 o
   6  14  -6       14.58       26.65     49.46 o
   1  15  -6       92.63       62.15     31.00 o
   2  15  -6      175.44      194.80     36.19 o
   3  15  -6       47.85       41.96     31.94 o
   4  15  -6       12.77       10.47     30.67 o
   5  15  -6      114.64      111.02     50.81 o
   6  15  -6        5.05       19.44     49.50 o
   0  16  -6      294.85      274.97     85.31 o
   1  16  -6       20.99       48.11     33.05 o
   2  16  -6       12.57       44.98     40.81 o
   3  16  -6        3.90      -32.85     32.85 o
   4  16  -6       15.35       71.11     34.66 o
   5  16  -6       48.95      -37.36     47.56 o
   1  17  -6       26.65       -2.56     33.07 o
   2  17  -6       38.34      -10.15     35.45 o
   3  17  -6        5.16      -31.76     34.62 o
   4  17  -6       41.75       78.58     51.77 o
   5  17  -6       21.71      -43.09     43.09 o
   0  18  -6        5.23       -4.05     63.49 o
   1  18  -6       74.02      122.98     48.86 o
   2  18  -6       19.76       21.94     37.97 o
   3  18  -6        6.44       -1.65     38.33 o
   4  18  -6       24.03       82.21     52.81 o
   5  18  -6        3.98       31.27     55.22 o
   1  19  -6        5.02      -32.82     39.00 o
   2  19  -6        5.01      -35.49     35.49 o
   3  19  -6       15.42      -11.12     49.90 o
   4  19  -6       41.94      127.23     71.06 o
   0  20  -6       85.14       78.46     79.28 o
   1  20  -6       58.71      118.99     46.85 o
   2  20  -6       10.12       40.00     50.65 o
   3  20  -6       21.92      -18.55     51.42 o
   4  20  -6        2.58       53.05     58.27 o
   1  21  -6       19.71       18.31     44.95 o
   2  21  -6        0.09        0.25     77.29 o
   3  21  -6        8.41       42.03     71.52 o
   0  22  -6       19.33       -4.84     58.41 o
   1  22  -6        9.97      -66.72     66.72 o
   2  22  -6       38.17       37.23     81.16 o
   1  23  -6       11.48      -72.39     78.45 o
   2   0  -5      110.99      134.15     21.91 o
   4   0  -5      381.83      412.75     30.11 o
   6   0  -5      293.90      322.15     57.21 o
   8   0  -5       24.83      -27.68     58.40 o
   0   1  -5      249.53      278.16     20.66 o
   1   1  -5      724.28      704.01     22.44 o
   2   1  -5      111.98      127.41     15.61 o
   3   1  -5      487.13      498.56     23.73 o
   4   1  -5      113.65      120.80     18.52 o
   5   1  -5      112.63       66.72     25.20 o
   6   1  -5       37.40       37.61     27.28 o
   7   1  -5       35.96       25.85     30.70 o
   8   1  -5       21.68       26.02     86.52 o
   1   2  -5      288.16      279.40     20.73 o
   2   2  -5      319.66      319.48     22.58 o
   3   2  -5      569.29      529.67     27.48 o
   4   2  -5      262.33      249.00     26.28 o
   5   2  -5       27.02       36.61     22.29 o
   6   2  -5       27.94        3.09     26.26 o
   7   2  -5       37.98       57.47     31.12 o
   8   2  -5        6.86       52.90     46.85 o
   0   3  -5      504.47      524.60     26.24 o
   1   3  -5      128.51      129.95     15.32 o
   2   3  -5     1176.23     1132.20     47.37 o
   3   3  -5        9.50      -11.97     12.22 o
   4   3  -5      336.73      306.12     24.08 o
   5   3  -5       46.96       54.44     28.41 o
   6   3  -5       91.95      141.33     33.05 o
   7   3  -5       22.38       43.80     31.83 o
   8   3  -5       36.49       32.36     45.64 o
   1   4  -5       29.19       20.77     12.60 o
   2   4  -5      347.51      341.08     20.77 o
   3   4  -5      395.67      408.42     22.68 o
   4   4  -5      422.40      400.11     29.58 o
   5   4  -5      448.37      480.68     48.28 o
   6   4  -5       15.22        1.34     30.87 o
   7   4  -5       38.97       11.93     36.02 o
   8   4  -5        1.14      -18.21     42.50 o
   0   5  -5      725.66      696.86     41.29 o
   1   5  -5      309.80      318.17     23.79 o
   2   5  -5       62.72       63.98     21.58 o
   3   5  -5      169.19      183.57     18.33 o
   4   5  -5       15.21       17.69     21.97 o
   5   5  -5        5.38       24.83     24.91 o
   6   5  -5        7.93       -7.94     29.33 o
   7   5  -5       39.08       26.13     35.11 o
   8   5  -5       39.44       10.73     91.21 o
   1   6  -5      105.75      125.41     14.36 o
   2   6  -5      183.55      197.86     17.26 o
   3   6  -5      137.75      140.58     22.26 o
   4   6  -5      278.78      274.28     28.76 o
   5   6  -5      114.38       99.26     28.05 o
   6   6  -5       72.80       52.48     35.49 o
   7   6  -5       32.18      -27.57     32.73 o
   8   6  -5       24.23      -27.19     68.26 o
   0   7  -5      242.08      272.84     25.96 o
   1   7  -5      121.09      136.92     13.80 o
   2   7  -5       59.87       60.40     15.11 o
   3   7  -5      318.17      354.17     23.21 o
   4   7  -5       21.39       16.57     19.96 o
   5   7  -5       43.85       15.51     24.20 o
   6   7  -5        5.20       25.48     31.24 o
   7   7  -5       55.99       72.96     38.68 o
   8   7  -5        1.01      -15.53     43.11 o
   1   8  -5       28.20       22.81     11.77 o
   2   8  -5      109.88      104.48     16.88 o
   3   8  -5      131.10       93.41     20.59 o
   4   8  -5        0.55       15.78     19.67 o
   5   8  -5      214.79      195.76     26.86 o
   6   8  -5       95.09       24.70     32.86 o
   7   8  -5        6.83       13.75     33.53 o
   8   8  -5       28.11        7.87     46.74 o
   0   9  -5       69.46       60.41     19.35 o
   1   9  -5      152.77      153.03     16.34 o
   2   9  -5       32.73       33.49     15.81 o
   3   9  -5       53.72       47.77     19.26 o
   4   9  -5       31.52       34.60     20.11 o
   5   9  -5        2.89      -18.60     22.23 o
   6   9  -5       29.91        5.50     37.90 o
   7   9  -5        1.40       55.00     37.88 o
   8   9  -5       16.10       57.21     60.26 o
   1  10  -5       12.19       25.18     12.48 o
   2  10  -5       97.93       94.08     24.40 o
   3  10  -5       69.58      117.20     20.10 o
   4  10  -5       61.38       43.98     20.70 o
   5  10  -5       70.78       77.47     46.25 o
   6  10  -5       16.54        8.49     26.79 o
   7  10  -5       27.88      -30.23     79.44 o
   0  11  -5      575.76      603.08     38.86 o
   1  11  -5        9.71      -14.66     14.66 o
   2  11  -5      154.17      184.85     21.07 o
   3  11  -5       99.81      127.69     21.02 o
   4  11  -5       95.10       71.41     27.60 o
   5  11  -5       10.54      -25.36     25.36 o
   6  11  -5        1.09      -15.63     26.41 o
   7  11  -5        4.63       12.69     36.47 o
   1  12  -5      286.78      308.27     21.74 o
   2  12  -5      116.79      133.28     19.95 o
   3  12  -5       37.70       53.15     18.67 o
   4  12  -5        1.53        7.86     25.10 o
   5  12  -5       33.68       35.54     27.45 o
   6  12  -5        2.51       14.68     29.04 o
   7  12  -5       10.01      -30.25     42.20 o
   0  13  -5       39.58        5.44     33.50 o
   1  13  -5       32.22        1.98     15.19 o
   2  13  -5       14.84      -13.68     21.88 o
   3  13  -5      242.04      277.92     40.84 o
   4  13  -5        0.93       22.04     42.09 o
   5  13  -5        1.94      -19.14     26.02 o
   6  13  -5        0.19       -2.74     35.65 o
   7  13  -5       63.70       58.95     52.23 o
   1  14  -5      122.24      130.02     19.58 o
   2  14  -5       82.64       49.75     26.99 o
   3  14  -5       13.07      -18.95     22.37 o
   4  14  -5      205.42      195.17     35.04 o
   5  14  -5       43.54       21.99     26.83 o
   6  14  -5       34.47        5.26     37.33 o
   7  14  -5       18.28       41.74     49.08 o
   0  15  -5      300.03      469.16     78.36 o
   1  15  -5      312.67      311.24     32.22 o
   2  15  -5       40.91       49.73     28.02 o
   3  15  -5       69.14       56.17     33.21 o
   4  15  -5       36.48       -2.45     29.09 o
   5  15  -5       23.69       62.51     37.47 o
   6  15  -5       26.80       -1.20     40.40 o
   1  16  -5      191.13      214.80     36.12 o
   2  16  -5       12.41        2.92     26.57 o
   3  16  -5        6.74       -3.91     30.97 o
   4  16  -5       90.33       84.14     32.28 o
   5  16  -5       23.05        3.02     39.65 o
   6  16  -5       34.73       37.93     42.52 o
   0  17  -5      166.97      114.93     90.89 o
   1  17  -5      169.47      197.35     43.45 o
   2  17  -5        7.94       14.72     29.20 o
   3  17  -5       63.31       95.77     38.52 o
   4  17  -5        4.26       45.72     72.90 o
   5  17  -5        1.84       -5.73     36.73 o
   6  17  -5       13.37       -6.49     98.40 o
   1  18  -5        6.05        1.63     36.87 o
   2  18  -5       40.85       54.92     31.10 o
   3  18  -5       55.14       68.77     36.46 o
   4  18  -5        7.98      -47.21     52.16 o
   5  18  -5        9.96       12.38     49.77 o
   0  19  -5      169.58      117.73     70.71 o
   1  19  -5       11.23       29.83     32.25 o
   2  19  -5       51.87       55.03     32.48 o
   3  19  -5        1.47       30.25     77.58 o
   4  19  -5        3.32      -34.68     44.05 o
   5  19  -5       16.12      -15.36     47.50 o
   1  20  -5       18.86        9.52     32.47 o
   2  20  -5        4.89       32.67     32.83 o
   3  20  -5       16.15       46.26     51.64 o
   4  20  -5        6.69       16.95     53.83 o
   5  20  -5       21.43      -17.16     51.93 o
   0  21  -5       10.30       13.22     76.88 o
   1  21  -5       55.07       32.55     64.19 o
   2  21  -5       12.48       14.66     48.94 o
   3  21  -5        1.62       25.62     55.18 o
   4  21  -5       19.32      -48.72     48.72 o
   1  22  -5        3.11      -59.78     78.01 o
   2  22  -5       21.76      -36.21     74.72 o
   3  22  -5        2.19      -27.38     48.98 o
   0  23  -5        6.22      -21.47     78.71 o
   1  23  -5        7.01      -26.32     49.93 o
   2  23  -5        4.13       71.29     82.59 o
   3  23  -5        7.78        0.32     54.53 o
   1  24  -5        9.70       34.74    100.49 o
   0   0  -4     4495.33     4205.41    134.21 o
   2   0  -4      282.63      232.75     32.26 o
   4   0  -4       23.63       58.25     24.40 o
   6   0  -4      135.68       76.53     45.38 o
   8   0  -4       53.20       15.26     59.38 o
   1   1  -4      360.66      353.64     18.40 o
   2   1  -4      264.51      243.12     17.82 o
   3   1  -4     1327.37     1346.32     35.76 o
   4   1  -4       58.85       87.61     17.71 o
   5   1  -4      484.73      480.41     44.73 o
   6   1  -4      115.24      122.61     34.20 o
   7   1  -4        5.64       31.83     31.79 o
   8   1  -4        0.33      -13.70     29.26 o
   9   1  -4        2.61      -18.31     42.10 o
   0   2  -4      939.69      910.57     34.43 o
   1   2  -4     1310.60     1344.56     30.35 o
   2   2  -4      918.49      840.28     29.87 o
   3   2  -4      532.25      560.77     28.80 o
   4   2  -4      135.73      132.22     17.22 o
   5   2  -4      210.61      237.55     35.52 o
   6   2  -4       35.38      105.68     34.88 o
   7   2  -4       32.35       37.83     32.43 o
   8   2  -4       23.71      -11.27     35.70 o
   9   2  -4        9.47      -16.23     38.92 o
   1   3  -4      354.77      379.65     15.95 o
   2   3  -4      252.27      242.17     18.32 o
   3   3  -4      331.25      364.66     18.29 o
   4   3  -4      495.50      524.20     27.03 o
   5   3  -4      211.90      213.25     36.20 o
   6   3  -4      126.98      129.90     32.99 o
   7   3  -4       16.95        2.03     31.97 o
   8   3  -4       15.32       12.12     44.22 o
   0   4  -4     6747.88     6813.25    144.85 o
   1   4  -4      983.99      913.24     24.60 o
   2   4  -4      236.51      209.93     22.33 o
   3   4  -4      104.80       79.44     15.97 o
   4   4  -4      119.83      105.25     24.59 o
   5   4  -4       86.82       23.19     31.72 o
   6   4  -4       92.82       50.53     30.74 o
   7   4  -4       67.31      -10.50     30.25 o
   8   4  -4       16.68       50.90     37.64 o
   1   5  -4      144.42      151.18     11.96 o
   2   5  -4       27.45        3.08     10.75 o
   3   5  -4       49.18       37.49     13.94 o
   4   5  -4       34.15       37.80     17.05 o
   5   5  -4      114.14       87.79     25.18 o
   6   5  -4      178.13      234.77     38.89 o
   7   5  -4       15.87       34.96     33.63 o
   8   5  -4        3.24      -24.19     34.37 o
   0   6  -4      242.56      271.66     20.44 o
   1   6  -4      692.45      689.09     24.86 o
   2   6  -4       70.46       42.33     12.22 o
   3   6  -4       69.29       71.93     13.62 o
   4   6  -4        5.64       -4.34     15.35 o
   5   6  -4       45.39       -6.62     21.14 o
   6   6  -4       56.96       39.33     57.18 o
   7   6  -4        7.80        2.17     31.17 o
   8   6  -4       19.46       -0.90     42.80 o
   1   7  -4       69.87       97.95     13.60 o
   2   7  -4      166.72      176.89     19.67 o
   3   7  -4      410.27      386.48     21.01 o
   4   7  -4       12.11       -1.73     14.09 o
   5   7  -4      143.27      162.07     28.74 o
   6   7  -4      119.53       94.09     38.24 o
   7   7  -4       33.30       40.87     32.72 o
   8   7  -4        3.10       -0.37     40.08 o
   0   8  -4       88.65       67.25     22.29 o
   1   8  -4       43.05       45.81     10.93 o
   2   8  -4      176.06      156.92     17.28 o
   3   8  -4      363.70      373.97     21.06 o
   4   8  -4      116.56      138.46     19.07 o
   5   8  -4       15.66       28.65     23.67 o
   6   8  -4       31.95       55.60     30.06 o
   7   8  -4       11.83       -5.81     30.09 o
   8   8  -4       18.98      -34.12     34.16 o
   1   9  -4      105.50      132.75     22.37 o
   2   9  -4      132.00      122.48     18.02 o
   3   9  -4       61.04       62.17     14.21 o
   4   9  -4      336.43      322.88     24.28 o
   5   9  -4       70.27       57.43     23.73 o
   6   9  -4       49.36       35.00     31.51 o
   7   9  -4       62.48       24.85     33.52 o
   8   9  -4        2.53       -5.92     40.41 o
   0  10  -4      164.03      144.08     27.12 o
   1  10  -4      703.63      743.61     30.62 o
   2  10  -4       38.18       37.65     14.32 o
   3  10  -4       14.71       53.93     17.70 o
   4  10  -4       15.02        1.52     15.16 o
   5  10  -4      142.28      130.02     28.09 o
   6  10  -4       22.00       44.28     30.86 o
   7  10  -4       15.39      -22.72     32.07 o
   8  10  -4       12.20       72.31     46.31 o
   1  11  -4      120.29      135.26     16.84 o
   2  11  -4      659.47      699.87     29.14 o
   3  11  -4      135.58      125.31     16.60 o
   4  11  -4       71.15       86.28     25.20 o
   5  11  -4        8.37      -20.76     20.76 o
   6  11  -4      149.68      182.52     46.33 o
   7  11  -4        6.92       32.26     35.06 o
   8  11  -4        6.44       -4.41     42.60 o
   0  12  -4      313.79      335.44     50.23 o
   1  12  -4      171.66      236.58     25.87 o
   2  12  -4      126.97      145.77     21.89 o
   3  12  -4      190.51      213.86     27.10 o
   4  12  -4       30.64      -23.08     23.08 o
   5  12  -4       13.45       28.96     24.27 o
   6  12  -4       36.65       25.31     32.25 o
   7  12  -4       39.25       78.50     38.26 o
   8  12  -4        6.31      -34.01     41.51 o
   1  13  -4      484.41      535.20     35.37 o
   2  13  -4      132.91      110.12     22.83 o
   3  13  -4      347.07      334.13     31.17 o
   4  13  -4       36.53      -22.65     30.33 o
   5  13  -4       63.50       57.47     26.06 o
   6  13  -4       12.29       14.19     32.80 o
   7  13  -4        5.96       68.17     38.91 o
   0  14  -4      279.25      370.09     56.72 o
   1  14  -4      411.53      387.65     36.98 o
   2  14  -4      665.50      699.84     38.79 o
   3  14  -4      165.40      151.78     25.97 o
   4  14  -4       27.25       -2.83     23.36 o
   5  14  -4       41.44       60.46     32.63 o
   6  14  -4       38.22       42.28     51.12 o
   7  14  -4        8.81      -27.14     42.31 o
   1  15  -4       96.31       98.85     26.94 o
   2  15  -4      301.38      326.94     36.37 o
   3  15  -4       60.58       79.81     25.07 o
   4  15  -4       25.87       28.69     24.50 o
   5  15  -4      116.82       21.73     33.98 o
   6  15  -4       28.62       15.79     36.26 o
   7  15  -4       22.23        6.94     39.24 o
   0  16  -4      653.36      687.52     67.13 o
   1  16  -4      487.01      502.71     48.00 o
   2  16  -4       94.76       70.20     34.92 o
   3  16  -4       40.17       26.10     26.33 o
   4  16  -4        6.70       32.12     32.35 o
   5  16  -4        0.91       50.67     35.17 o
   6  16  -4        5.59      -33.30     33.30 o
   7  16  -4       15.28      -32.65     42.92 o
   1  17  -4       43.67       90.45     28.81 o
   2  17  -4       52.89       48.27     27.19 o
   3  17  -4      130.03      123.50     30.56 o
   4  17  -4       70.22      122.73     70.13 o
   5  17  -4       36.05       -6.65     34.13 o
   6  17  -4       18.89      -35.57     35.57 o
   0  18  -4       52.37       99.14     42.40 o
   1  18  -4      123.82      182.56     63.01 o
   2  18  -4       21.44       -4.46     27.40 o
   3  18  -4       38.62       37.58     32.03 o
   4  18  -4       12.30      -16.89     41.08 o
   5  18  -4        4.87       -9.52     45.18 o
   6  18  -4        1.43      -37.92     42.78 o
   1  19  -4        5.50       17.10     33.52 o
   2  19  -4       54.38       43.56     29.98 o
   3  19  -4       39.93      -13.79     46.25 o
   4  19  -4       49.72       58.77     71.41 o
   5  19  -4        2.49      -41.54     41.54 o
   6  19  -4        5.87      -27.60     47.18 o
   0  20  -4       84.43      195.69     77.89 o
   1  20  -4       83.52       90.81     39.63 o
   2  20  -4       92.03       99.75     37.63 o
   3  20  -4        1.87       69.72     50.00 o
   4  20  -4        0.79        5.02     45.31 o
   5  20  -4        0.32       40.95     50.71 o
   1  21  -4       45.47       37.84     31.07 o
   2  21  -4        7.91       21.69     39.38 o
   3  21  -4       16.70       85.06     51.66 o
   4  21  -4       14.70        4.84     68.31 o
   5  21  -4       10.82       74.19     57.49 o
   0  22  -4       11.59      -35.90     63.91 o
   1  22  -4        4.06      -46.31     46.31 o
   2  22  -4       27.02       23.23     49.13 o
   3  22  -4       22.54      -41.74     46.87 o
   4  22  -4        0.27      -27.67     48.45 o
   1  23  -4       26.27      -19.22     51.73 o
   2  23  -4        6.08      -17.45     50.63 o
   3  23  -4       28.94       38.19     52.67 o
   4  23  -4       14.97        9.82     56.71 o
   0  24  -4        2.87       -9.04     78.67 o
   1  24  -4       12.80        9.07     58.12 o
   2  24  -4        9.54       39.40     81.27 o
   3  24  -4       27.60      -22.82     54.39 o
   1  25  -4       11.04        6.91     59.69 o
   2  25  -4        4.88      -74.12     74.12 o
   2   0  -3      686.82      753.59     29.20 o
   4   0  -3      196.28      228.14     68.08 o
   6   0  -3      120.58       57.75     36.40 o
   8   0  -3        7.55      -28.25     40.27 o
   0   1  -3      648.92      630.99     20.04 o
   1   1  -3     1855.35     1878.10     34.17 o
   2   1  -3      120.73      124.11      9.72 o
   3   1  -3     1016.58     1016.26     28.76 o
   4   1  -3      415.94      456.31     43.82 o
   5   1  -3      325.81      339.68     25.35 o
   6   1  -3       14.03       -2.61     22.53 o
   7   1  -3       25.56       37.41     28.87 o
   8   1  -3       12.82       49.41     26.59 o
   9   1  -3        1.74        6.65     30.28 o
   1   2  -3      135.89      143.41      9.45 o
   2   2  -3     3041.46     3052.55     60.97 o
   3   2  -3      429.70      448.36     19.23 o
   4   2  -3      444.93      434.63     25.46 o
   5   2  -3      262.97      279.76     23.12 o
   6   2  -3      202.98      237.19     28.70 o
   7   2  -3       20.02       -7.70     25.68 o
   8   2  -3        0.82       27.40     26.03 o
   9   2  -3        3.45      -16.57     29.29 o
   0   3  -3     4695.06     4699.26    100.67 o
   1   3  -3     1705.89     1741.25     32.58 o
   2   3  -3     1085.65     1115.45     27.80 o
   3   3  -3      692.15      702.16     25.23 o
   4   3  -3       61.48       60.33     12.57 o
   5   3  -3      226.21      243.02     22.04 o
   6   3  -3      112.84      116.44     25.13 o
   7   3  -3        6.02       17.13     22.95 o
   8   3  -3       29.29       25.65     26.45 o
   9   3  -3       14.93       35.11     31.98 o
   1   4  -3       81.73       81.65      9.22 o
   2   4  -3      155.56      174.66     12.58 o
   3   4  -3     1635.83     1555.67     41.51 o
   4   4  -3      203.01      195.25     17.25 o
   5   4  -3      180.59      179.31     22.24 o
   6   4  -3      131.62      131.26     32.70 o
   7   4  -3       27.84       10.57     23.22 o
   8   4  -3        9.10      -24.74     24.83 o
   9   4  -3        1.29      -28.97     28.97 o
   0   5  -3     4453.56     4579.88    121.11 o
   1   5  -3      718.96      723.08     19.59 o
   2   5  -3     1037.43     1063.33     30.45 o
   3   5  -3      216.41      234.84     21.04 o
   4   5  -3       30.30       25.71     13.24 o
   5   5  -3        8.53       18.78     13.78 o
   6   5  -3       53.16       73.59     23.70 o
   7   5  -3        4.63      -19.61     22.08 o
   8   5  -3       25.89       15.35     25.96 o
   9   5  -3        2.54        4.73     35.50 o
   1   6  -3      734.26      756.77     20.15 o
   2   6  -3       91.12       97.95     11.59 o
   3   6  -3      252.23      279.77     15.47 o
   4   6  -3      245.91      232.23     20.41 o
   5   6  -3       17.64       17.87     21.07 o
   6   6  -3       70.09       61.86     24.82 o
   7   6  -3       39.02       23.89     25.76 o
   8   6  -3       10.82      -13.18     25.67 o
   9   6  -3        0.11        7.11     38.54 o
   0   7  -3       33.01       22.44     17.65 o
   1   7  -3     2565.64     2547.07     49.39 o
   2   7  -3        2.21       19.45      9.43 o
   3   7  -3        7.14        3.09      9.14 o
   4   7  -3       11.32        1.03     12.47 o
   5   7  -3       27.46       57.13     26.78 o
   6   7  -3       12.37       12.78     22.71 o
   7   7  -3       12.91      -19.84     24.73 o
   8   7  -3       18.29       54.47     30.83 o
   1   8  -3      374.16      384.36     16.54 o
   2   8  -3      241.18      233.68     16.60 o
   3   8  -3       19.25       29.91     10.72 o
   4   8  -3      256.52      248.09     21.36 o
   5   8  -3       54.86       16.28     24.93 o
   6   8  -3       95.32       65.01     29.66 o
   7   8  -3       44.81       39.24     26.39 o
   8   8  -3       12.94        2.34     29.82 o
   0   9  -3      509.73      501.58     44.08 o
   1   9  -3      217.72      197.24     17.64 o
   2   9  -3      737.31      711.56     28.36 o
   3   9  -3       58.24       47.91     11.85 o
   4   9  -3      154.69      121.69     17.16 o
   5   9  -3       85.21      110.71     29.78 o
   6   9  -3      114.05      124.50     42.34 o
   7   9  -3       23.44       14.65     27.16 o
   8   9  -3        0.75      -31.75     33.55 o
   1  10  -3      451.40      455.16     30.53 o
   2  10  -3       41.33       82.53     16.01 o
   3  10  -3      448.73      428.50     25.85 o
   4  10  -3      140.84      162.36     22.60 o
   5  10  -3      350.91      317.56     49.36 o
   6  10  -3       96.53      143.01     34.33 o
   7  10  -3       61.38       66.32     33.80 o
   8  10  -3       12.61        0.24     34.03 o
   0  11  -3      484.02      465.92     46.52 o
   1  11  -3      185.23      194.91     24.85 o
   2  11  -3      184.74      186.75     19.55 o
   3  11  -3      492.70      466.72     34.29 o
   4  11  -3       51.92       62.22     19.30 o
   5  11  -3       35.45       14.57     22.75 o
   6  11  -3       23.65       29.18     29.26 o
   7  11  -3        3.99       21.27     31.41 o
   8  11  -3       25.56        9.66     36.73 o
   1  12  -3      206.75      231.18     27.02 o
   2  12  -3      108.42       65.35     17.66 o
   3  12  -3      646.40      633.18     31.14 o
   4  12  -3      818.64      770.83     41.85 o
   5  12  -3       92.23       64.58     30.50 o
   6  12  -3       24.59       24.24     28.72 o
   7  12  -3       14.52       36.50     34.21 o
   8  12  -3        0.85       24.97     41.50 o
   0  13  -3     1006.50      971.27     68.66 o
   1  13  -3      818.95      800.41    102.88 o
   2  13  -3      144.85      130.12     21.68 o
   3  13  -3      409.66      462.62     27.41 o
   4  13  -3      235.73      241.22     32.32 o
   5  13  -3       19.08       16.39     22.81 o
   6  13  -3       10.49       22.37     29.62 o
   7  13  -3       81.63       93.02     35.97 o
   8  13  -3       24.21       32.34     42.74 o
   1  14  -3      310.46      276.27     31.21 o
   2  14  -3      672.22      597.87     48.47 o
   3  14  -3      129.44      154.92     24.07 o
   4  14  -3      145.16      145.54     24.73 o
   5  14  -3       43.16       48.77     31.62 o
   6  14  -3       24.10       42.86     33.78 o
   7  14  -3        3.04       -6.27     47.68 o
   0  15  -3     1122.56     1164.11     79.17 o
   1  15  -3     1170.59     1072.47     54.72 o
   2  15  -3       65.18       61.23     20.69 o
   3  15  -3      286.76      297.98     41.22 o
   4  15  -3       26.72       58.22     23.94 o
   5  15  -3       24.90       46.04     31.77 o
   6  15  -3       32.39      -16.76     32.43 o
   7  15  -3       17.84       36.42     54.39 o
   1  16  -3        3.49        3.65     23.46 o
   2  16  -3       27.14       14.33     19.28 o
   3  16  -3      113.92      200.05     29.05 o
   4  16  -3      113.15       84.76     33.76 o
   5  16  -3       49.48       49.09     34.01 o
   6  16  -3       74.89       42.96     34.71 o
   7  16  -3        3.94       29.04     44.27 o
   0  17  -3      936.09     1001.81     78.01 o
   1  17  -3       53.85       50.00     26.71 o
   2  17  -3      188.23      169.35     30.87 o
   3  17  -3        3.98       12.88     24.05 o
   4  17  -3       35.25      -47.77     47.77 o
   5  17  -3        9.90       -3.54     32.09 o
   6  17  -3       22.04      -38.06     38.06 o
   7  17  -3       14.36      -27.99     42.80 o
   1  18  -3      249.12      216.19     44.72 o
   2  18  -3       15.88        6.47     24.91 o
   3  18  -3      117.36       61.12     45.91 o
   4  18  -3       22.30       -2.23     39.61 o
   5  18  -3       45.32       10.83     42.40 o
   6  18  -3        3.97      -20.43     40.58 o
   0  19  -3       81.12        0.52     34.33 o
   1  19  -3       29.54       17.53     31.17 o
   2  19  -3       17.08       17.17     25.66 o
   3  19  -3       23.13       32.75     33.97 o
   4  19  -3        5.42      -51.58     51.58 o
   5  19  -3        5.16      -11.26     43.78 o
   6  19  -3        9.19        6.02     73.79 o
   1  20  -3       15.33       14.09     36.20 o
   2  20  -3       87.10       56.21     37.57 o
   3  20  -3        2.02      -45.46     45.46 o
   4  20  -3       43.56       42.86     46.50 o
   5  20  -3        5.61       11.99     45.77 o
   6  20  -3        1.84      -46.89     46.89 o
   0  21  -3        6.15      -53.33     53.33 o
   1  21  -3       14.55       34.74     66.64 o
   2  21  -3       28.52      -31.26     31.26 o
   3  21  -3       35.46      -55.85     55.85 o
   4  21  -3       37.23       44.67     48.62 o
   5  21  -3        0.76       19.14     46.88 o
   1  22  -3        6.18      -17.20     33.10 o
   2  22  -3       16.43      -26.97     36.73 o
   3  22  -3        8.82        0.17     46.57 o
   4  22  -3       17.37      -70.86     91.99 o
   5  22  -3        6.11       12.57     49.25 o
   0  23  -3       33.94       28.04     69.63 o
   1  23  -3       34.31       70.09     52.38 o
   2  23  -3        6.97       -1.40     39.12 o
   3  23  -3        9.72       23.23     71.84 o
   4  23  -3        0.38       39.18     53.92 o
   1  24  -3       14.82       83.33    108.12 o
   2  24  -3       12.54        0.89     41.53 o
   3  24  -3        5.23      -36.01     72.23 o
   0  25  -3        9.09      -44.65     74.47 o
   1  25  -3        9.36      -47.79     47.79 o
   2  25  -3       25.77       23.05     81.26 o
   3  25  -3        6.51      -35.47     52.42 o
   1  26  -3        7.46      -41.05     84.59 o
   0   0  -2    13116.97    12958.88    309.18 o
   2   0  -2     4828.90     4767.44    108.19 o
   4   0  -2      405.99      389.81     30.75 o
   6   0  -2      127.77      155.12     38.48 o
   8   0  -2       27.49       28.05     36.24 o
   1   1  -2      548.56      546.72     14.92 o
   2   1  -2     1163.90     1161.77     23.80 o
   3   1  -2     1040.68     1034.00     38.40 o
   4   1  -2     2292.30     2327.76     58.76 o
   5   1  -2      622.60      640.75     41.49 o
   6   1  -2      170.17      211.51     27.36 o
   7   1  -2       38.90       19.97     23.08 o
   8   1  -2        7.66      -23.61     23.61 o
   9   1  -2        0.96      -16.65     26.50 o
   0   2  -2     4659.59     4601.63     87.46 o
   1   2  -2     4203.22     4081.23     69.40 o
   2   2  -2      244.09      252.06      9.29 o
   3   2  -2     2336.56     2430.56     47.74 o
   4   2  -2      505.06      542.36     24.76 o
   5   2  -2       14.19       21.25     15.21 o
   6   2  -2       33.11       21.81     23.79 o
   7   2  -2       26.36        0.09     21.99 o
   8   2  -2       95.49      134.73     30.36 o
   9   2  -2        3.45       -9.60     36.38 o
   1   3  -2      570.34      536.50     15.70 o
   2   3  -2     2418.85     2300.04     45.30 o
   3   3  -2      856.11      816.45     24.11 o
   4   3  -2       39.22       36.49     10.32 o
   5   3  -2       18.06       17.16     17.01 o
   6   3  -2      145.67      153.32     26.21 o
   7   3  -2        9.98        5.16     20.50 o
   8   3  -2       22.51        5.20     22.40 o
   9   3  -2        2.81       23.54     28.03 o
   0   4  -2      244.04      256.84     16.30 o
   1   4  -2     1216.24     1155.21     20.79 o
   2   4  -2      409.79      420.59     14.12 o
   3   4  -2     1398.92     1423.50     32.99 o
   4   4  -2      229.30      229.16     20.17 o
   5   4  -2      116.96      127.21     23.42 o
   6   4  -2        4.11       -0.83     17.90 o
   7   4  -2       27.18       13.79     20.78 o
   8   4  -2       14.13      -22.04     22.04 o
   9   4  -2       55.58       90.54     29.28 o
   1   5  -2     1057.78     1041.43     24.50 o
   2   5  -2      226.11      212.15     12.49 o
   3   5  -2       49.16       48.58     10.66 o
   4   5  -2      372.29      385.27     18.80 o
   5   5  -2       14.67        8.36     11.77 o
   6   5  -2      165.95      161.92     24.19 o
   7   5  -2       16.27        6.92     20.74 o
   8   5  -2        2.91      -14.58     22.81 o
   9   5  -2       25.81       78.24     28.89 o
   0   6  -2     1416.00     1395.66     46.04 o
   1   6  -2       76.90       85.79     12.62 o
   2   6  -2       15.82       17.18      8.21 o
   3   6  -2     1415.87     1432.72     36.24 o
   4   6  -2       49.59       49.70     13.08 o
   5   6  -2       71.34       65.45     13.89 o
   6   6  -2       17.15       62.75     20.54 o
   7   6  -2       19.47      -19.41     20.24 o
   8   6  -2       11.51        3.09     27.13 o
   9   6  -2        2.49       -9.84     26.71 o
   1   7  -2        3.98       -1.63      9.04 o
   2   7  -2      878.91      878.28     24.57 o
   3   7  -2       44.54       34.77      9.77 o
   4   7  -2      150.42      130.55     14.55 o
   5   7  -2      440.95      437.66     22.62 o
   6   7  -2       84.26       84.41     22.26 o
   7   7  -2      101.69      100.13     24.93 o
   8   7  -2       77.24      117.55     30.04 o
   9   7  -2        8.70       34.31     30.89 o
   0   8  -2     1013.42     1002.24     56.94 o
   1   8  -2      200.91      235.07     17.26 o
   2   8  -2       90.50       73.51     12.44 o
   3   8  -2      103.38      140.48     12.93 o
   4   8  -2       12.87       18.23     11.09 o
   5   8  -2        0.55       -6.79     12.12 o
   6   8  -2       14.03       17.98     18.72 o
   7   8  -2       23.20        0.67     21.51 o
   8   8  -2       60.18       63.93     26.69 o
   9   8  -2        5.26      -27.45     27.45 o
   1   9  -2      680.88      636.24     33.28 o
   2   9  -2      340.36      361.66     21.06 o
   3   9  -2      621.76      681.48     24.07 o
   4   9  -2       34.71       48.22     12.88 o
   5   9  -2      540.18      541.34     34.85 o
   6   9  -2      171.47      166.34     25.36 o
   7   9  -2       18.62        0.41     21.82 o
   8   9  -2       23.13       12.38     32.80 o
   0  10  -2      504.96      525.80     44.82 o
   1  10  -2      691.20      706.00     35.11 o
   2  10  -2       86.76       77.62     13.23 o
   3  10  -2      150.69      162.28     17.69 o
   4  10  -2       92.15      153.57     17.30 o
   5  10  -2       23.21        9.06     18.18 o
   6  10  -2        6.13       -8.33     23.93 o
   7  10  -2       49.95       58.37     23.99 o
   8  10  -2       23.10       32.90     32.52 o
   1  11  -2       75.38       62.79     18.11 o
   2  11  -2       21.07       30.50      9.56 o
   3  11  -2        0.71       29.47     12.65 o
   4  11  -2     1009.47      965.36     34.68 o
   5  11  -2      341.71      309.09     33.66 o
   6  11  -2      124.21      179.75     26.69 o
   7  11  -2        9.03      -21.38     24.70 o
   8  11  -2       14.13       73.83     51.30 o
   0  12  -2      777.95      760.89     69.76 o
   1  12  -2      230.78      223.61     25.88 o
   2  12  -2      515.61      515.68     23.20 o
   3  12  -2      176.54      220.42     18.23 o
   4  12  -2      120.80      104.00     19.60 o
   5  12  -2       36.92       -7.56     22.23 o
   6  12  -2       10.97       -5.22     31.19 o
   7  12  -2       31.59       19.35     33.43 o
   8  12  -2       23.09        9.72     32.95 o
   1  13  -2      382.85      386.26     31.45 o
   2  13  -2      333.30      307.57     23.33 o
   3  13  -2      321.50      316.61     21.27 o
   4  13  -2        7.65       -0.27     17.13 o
   5  13  -2      175.78      202.62     31.76 o
   6  13  -2       67.76      101.46     29.38 o
   7  13  -2       12.03       28.51     30.94 o
   8  13  -2        3.68      -17.33     33.88 o
   0  14  -2      503.17      444.38     91.07 o
   1  14  -2      130.96      116.34     24.15 o
   2  14  -2      385.47      407.04     22.93 o
   3  14  -2      163.66      129.34     36.77 o
   4  14  -2       71.69       74.24     19.57 o
   5  14  -2       40.42        1.08     27.77 o
   6  14  -2       76.46       65.97     28.56 o
   7  14  -2       11.71      -29.77     29.77 o
   8  14  -2       46.28      115.50     64.56 o
   1  15  -2       71.38       50.44     17.66 o
   2  15  -2      116.15      107.59     16.60 o
   3  15  -2      216.07      189.32     25.72 o
   4  15  -2       71.38       20.62     35.90 o
   5  15  -2      237.99      308.94     41.72 o
   6  15  -2       12.23       -9.80     28.91 o
   7  15  -2       32.05       42.63     33.89 o
   0  16  -2      443.77      468.31     53.98 o
   1  16  -2      347.05      383.34     29.25 o
   2  16  -2      528.76      566.86     28.63 o
   3  16  -2       21.57      -13.42     18.44 o
   4  16  -2       53.35       16.01     28.51 o
   5  16  -2       47.59       86.74     33.31 o
   6  16  -2       36.61       43.17     37.80 o
   7  16  -2        2.99       19.22     68.41 o
   1  17  -2      495.60      493.50     32.64 o
   2  17  -2       15.13       19.66     19.45 o
   3  17  -2      127.27      117.03     23.30 o
   4  17  -2      241.70      131.03     46.55 o
   5  17  -2        1.46      -22.66     37.62 o
   6  17  -2       23.42       34.90     40.67 o
   7  17  -2       10.73       -3.40     40.35 o
   0  18  -2       59.21       80.93     55.94 o
   1  18  -2      290.01      362.08     37.99 o
   2  18  -2       67.84       46.94     23.00 o
   3  18  -2       23.34       20.75     30.43 o
   4  18  -2        8.74       14.76     40.36 o
   5  18  -2       19.35       33.39     43.02 o
   6  18  -2        1.62       26.53     42.28 o
   7  18  -2       48.79        8.91     42.47 o
   1  19  -2      180.00      183.66     31.42 o
   2  19  -2      221.41      236.25     32.51 o
   3  19  -2       12.17       -5.92     34.44 o
   4  19  -2       81.23      142.21     55.52 o
   5  19  -2        4.26       29.58     43.93 o
   6  19  -2        3.18        0.81     42.17 o
   0  20  -2       41.00       36.11     36.79 o
   1  20  -2       17.47       25.03     31.04 o
   2  20  -2       62.50       15.27     51.11 o
   3  20  -2        4.08       -2.29     32.44 o
   4  20  -2       14.23       38.84     44.02 o
   5  20  -2        9.32       -9.74     41.10 o
   6  20  -2       30.88       23.54     46.41 o
   1  21  -2        5.58      -34.39     34.39 o
   2  21  -2       14.22       37.02     35.56 o
   3  21  -2       61.79       59.15     37.68 o
   4  21  -2       18.65       32.57     47.64 o
   5  21  -2       32.73      104.16     50.98 o
   0  22  -2       54.47       83.73     43.75 o
   1  22  -2        0.45        5.85     33.07 o
   2  22  -2        4.12       -2.66     32.85 o
   3  22  -2        2.43      -32.19     33.21 o
   4  22  -2        1.27       12.82     58.39 o
   5  22  -2       20.37       27.67     83.98 o
   1  23  -2       17.30       -1.72     36.80 o
   2  23  -2       10.97        1.30     37.54 o
   3  23  -2        0.34      -34.83     70.42 o
   4  23  -2       18.82       -2.40     46.34 o
   0  24  -2        7.69       32.74     76.02 o
   1  24  -2       23.41       -1.88     69.47 o
   2  24  -2       22.44       23.51     45.97 o
   3  24  -2        1.82       37.24     51.13 o
   4  24  -2       10.85      -41.13     67.36 o
   1  25  -2       17.65        8.74     52.10 o
   2  25  -2        1.72       48.04     43.63 o
   3  25  -2        4.58      -20.21     50.14 o
   0  26  -2      101.41       38.48     71.40 o
   1  26  -2       27.09       27.15     54.58 o
   2  26  -2        4.93      -26.92     55.36 o
   2   0  -1      846.90      824.69     34.30 o
   4   0  -1     1744.93     1742.61     64.52 o
   6   0  -1     1162.82     1168.82     56.52 o
   8   0  -1       25.62        9.96     31.02 o
   0   1  -1     5622.03     5548.73    120.07 o
   1   1  -1     6826.22     6947.91    107.08 o
   2   1  -1     7787.82     7897.92    128.95 o
   3   1  -1      123.87      116.02     11.75 o
   4   1  -1      315.54      298.35     20.42 o
   5   1  -1        4.12        7.86     12.24 o
   6   1  -1       80.11       79.86     19.00 o
   7   1  -1       50.11       48.38     22.41 o
   8   1  -1       28.49       39.65     26.43 o
   9   1  -1       64.40       88.97     43.15 o
   1   2  -1     3231.97     3093.03     47.47 o
   2   2  -1    10421.42    10459.01    169.93 o
   3   2  -1       20.50       12.89      6.87 o
   4   2  -1      409.90      424.38     25.16 o
   5   2  -1      684.12      680.80     30.67 o
   6   2  -1      132.04      152.40     29.83 o
   7   2  -1       68.89       92.47     23.17 o
   8   2  -1        5.25       11.20     22.76 o
   9   2  -1        7.46       23.27     25.70 o
   0   3  -1     5300.71     5109.14    114.03 o
   1   3  -1     3800.33     3764.41     57.44 o
   2   3  -1      663.74      636.46     17.48 o
   3   3  -1     1236.75     1210.36     30.56 o
   4   3  -1      319.92      321.06     15.39 o
   5   3  -1      108.63       77.65     17.03 o
   6   3  -1       75.67      119.72     26.84 o
   7   3  -1        5.92       -5.85     19.49 o
   8   3  -1      159.58      104.17     27.22 o
   9   3  -1        0.09       16.74     22.97 o
   1   4  -1      393.82      404.03     13.50 o
   2   4  -1     1132.34     1199.79     22.82 o
   3   4  -1     1038.96     1057.83     26.83 o
   4   4  -1       96.33      112.92     11.52 o
   5   4  -1      655.61      642.39     25.08 o
   6   4  -1        0.59        3.89     22.47 o
   7   4  -1       81.56       68.41     23.18 o
   8   4  -1        1.00       -3.25     20.76 o
   9   4  -1       22.16       54.39     23.59 o
   0   5  -1    14743.68    15323.36    367.47 o
   1   5  -1      803.86      780.61     17.69 o
   2   5  -1      867.31      826.84     18.02 o
   3   5  -1        6.70       -2.36      7.82 o
   4   5  -1      251.43      243.54     14.73 o
   5   5  -1      527.80      547.33     21.52 o
   6   5  -1       21.57       12.48     14.56 o
   7   5  -1       32.85       68.11     21.71 o
   8   5  -1       25.58       42.49     22.35 o
   9   5  -1       34.72       19.46     27.18 o
   1   6  -1      436.09      436.86     14.78 o
   2   6  -1      284.42      295.40     11.60 o
   3   6  -1      874.60      870.93     23.22 o
   4   6  -1      688.08      712.56     22.82 o
   5   6  -1       35.59       55.57     11.47 o
   6   6  -1      529.84      575.19     39.29 o
   7   6  -1        8.83       28.76     19.83 o
   8   6  -1        3.77       17.05     21.60 o
   9   6  -1        5.50       -2.45     29.90 o
   0   7  -1      543.80      602.80     31.06 o
   1   7  -1       77.89       88.59      9.66 o
   2   7  -1       42.98       43.73      7.65 o
   3   7  -1      128.55      132.76      8.31 o
   4   7  -1        9.14       20.89      9.43 o
   5   7  -1       55.85       66.12     12.32 o
   6   7  -1      100.40       71.46     20.27 o
   7   7  -1       16.02       43.10     20.63 o
   8   7  -1        4.85       21.23     21.76 o
   9   7  -1        8.21       33.90     26.94 o
   1   8  -1      508.84      470.13     23.25 o
   2   8  -1      791.63      808.30     19.96 o
   3   8  -1      160.88      182.96     11.08 o
   4   8  -1      424.61      422.89     21.09 o
   5   8  -1       92.16       69.98     12.33 o
   6   8  -1       95.64      116.77     21.92 o
   7   8  -1      102.21       86.84     22.76 o
   8   8  -1        0.02      -21.52     21.52 o
   9   8  -1       22.30        3.01     25.67 o
   0   9  -1     2109.53     2076.26     75.61 o
   1   9  -1      244.84      247.89     17.47 o
   2   9  -1      239.77      250.98     12.63 o
   3   9  -1       81.33       88.76      9.87 o
   4   9  -1       30.71       29.80     14.23 o
   5   9  -1       37.19        7.93     13.39 o
   6   9  -1       85.96      109.96     26.55 o
   7   9  -1        1.99      -26.25     26.25 o
   8   9  -1        9.96      -12.82     23.10 o
   9   9  -1       12.40       25.44     29.84 o
   1  10  -1      283.03      309.89     19.79 o
   2  10  -1      188.38      171.35     12.38 o
   3  10  -1      118.23      121.84     11.07 o
   4  10  -1       10.81       10.16     12.39 o
   5  10  -1      277.09      277.05     22.71 o
   6  10  -1       50.28       36.47     29.12 o
   7  10  -1       33.04       -6.46     20.50 o
   8  10  -1        4.74      -15.89     24.42 o
   0  11  -1     2003.20     1961.74     91.67 o
   1  11  -1      851.30      875.73     32.19 o
   2  11  -1      219.48      195.31     13.62 o
   3  11  -1      751.24      790.15     22.97 o
   4  11  -1       17.12       12.60     11.31 o
   5  11  -1       64.88       88.90     20.17 o
   6  11  -1        1.98      -12.44     17.86 o
   7  11  -1        1.86       26.98     22.40 o
   8  11  -1       37.44       46.57     29.68 o
   1  12  -1      323.51      309.36     21.60 o
   2  12  -1       51.61       70.44     12.28 o
   3  12  -1      662.68      690.40     33.79 o
   4  12  -1      291.96      299.94     20.70 o
   5  12  -1      152.66      163.10     22.61 o
   6  12  -1       35.52       23.65     21.43 o
   7  12  -1       23.00       42.92     28.66 o
   8  12  -1       35.27       98.68     33.02 o
   0  13  -1       38.50       50.66     26.86 o
   1  13  -1     1041.08      977.43     39.17 o
   2  13  -1      441.87      438.87     24.77 o
   3  13  -1       59.42       24.89     13.10 o
   4  13  -1       58.28       48.30     15.66 o
   5  13  -1        3.72       11.17     18.64 o
   6  13  -1       36.26       42.51     25.05 o
   7  13  -1       64.73       83.79     31.19 o
   8  13  -1        2.38      -15.74     49.59 o
   1  14  -1      133.91      131.67     19.44 o
   2  14  -1      320.34      319.31     22.83 o
   3  14  -1       48.38       48.16     12.34 o
   4  14  -1      805.67      844.37     42.62 o
   5  14  -1       33.74       -4.06     22.46 o
   6  14  -1       13.25       -5.47     24.15 o
   7  14  -1       61.58       70.49     31.95 o
   8  14  -1       12.11        7.62     33.98 o
   0  15  -1       17.17       42.51     61.25 o
   1  15  -1      678.44      723.12     35.41 o
   2  15  -1       86.71       84.41     16.10 o
   3  15  -1       42.14       26.41     13.02 o
   4  15  -1       29.36        2.48     35.11 o
   5  15  -1       41.81      103.61     27.73 o
   6  15  -1        5.71        0.61     28.72 o
   7  15  -1       17.68       17.11     32.92 o
   8  15  -1        4.63        2.26     32.71 o
   1  16  -1       17.33       -2.51     16.80 o
   2  16  -1      176.39      171.23     19.36 o
   3  16  -1       57.11       71.45     15.29 o
   4  16  -1      227.67      230.87     34.79 o
   5  16  -1      140.50      127.37     33.38 o
   6  16  -1       60.69       29.79     32.90 o
   7  16  -1       11.17       44.63     33.05 o
   0  17  -1      118.25      170.91    112.83 o
   1  17  -1       29.19       29.22     19.57 o
   2  17  -1      201.64      184.71     30.17 o
   3  17  -1      400.43      424.44     47.05 o
   4  17  -1       49.16        6.59     30.28 o
   5  17  -1       39.90       -9.55     30.85 o
   6  17  -1       70.68       71.78     36.04 o
   7  17  -1       20.39       14.79     37.87 o
   1  18  -1      287.51      252.68     30.72 o
   2  18  -1      165.03      113.26     25.22 o
   3  18  -1       78.59       85.79     33.62 o
   4  18  -1        1.44      -13.24     29.38 o
   5  18  -1        2.49      -35.12     35.68 o
   6  18  -1        5.23       12.44     46.39 o
   7  18  -1        6.58      -33.65     33.65 o
   0  19  -1       55.49       70.34     39.39 o
   1  19  -1       18.41       10.33     23.57 o
   2  19  -1      211.71      163.83     37.35 o
   3  19  -1      139.39      107.91     34.86 o
   4  19  -1       58.93       94.86     40.99 o
   5  19  -1       28.06       63.23     43.29 o
   6  19  -1       20.31       19.22     41.67 o
   1  20  -1      105.10      109.46     29.39 o
   2  20  -1       14.11       25.06     31.44 o
   3  20  -1       25.70      -10.14     32.00 o
   4  20  -1        9.41        2.51     44.54 o
   5  20  -1       43.64      -28.27     75.27 o
   6  20  -1        6.48      -38.98     38.98 o
   0  21  -1       61.31       56.16     46.61 o
   1  21  -1       43.38       49.87     44.90 o
   2  21  -1        1.65       -3.46     32.69 o
   3  21  -1       21.96      -24.23     32.13 o
   4  21  -1        1.03       -3.13     55.76 o
   5  21  -1        6.89      -18.23     42.66 o
   6  21  -1        1.61      -40.94     43.32 o
   1  22  -1        6.81       -1.41     33.55 o
   2  22  -1        6.80      -14.65     59.24 o
   3  22  -1        0.12       31.76     40.18 o
   4  22  -1       69.71       22.01     46.80 o
   5  22  -1        6.52      -15.54     52.25 o
   0  23  -1       40.26       16.87     42.28 o
   1  23  -1       21.73       14.36     34.70 o
   2  23  -1        5.75       -9.93     48.38 o
   3  23  -1        8.29       39.84     40.28 o
   4  23  -1        2.21       17.93     59.08 o
   5  23  -1        7.84      -29.21     50.66 o
   1  24  -1        4.61       13.80     37.71 o
   2  24  -1        1.19       35.29     38.16 o
   3  24  -1       37.06       26.95     48.22 o
   4  24  -1        7.63       24.05     47.52 o
   0  25  -1       33.26        7.42     63.49 o
   1  25  -1        2.15       31.72     84.78 o
   2  25  -1       20.30      -20.59     39.21 o
   3  25  -1        0.09      -43.39     43.39 o
   1  26  -1       19.54       18.82     50.10 o
   2  26  -1        8.74      -20.07     42.78 o
   0  27  -1        9.12       95.07     90.32 o
   1  27  -1       28.50      -10.72     60.29 o
   2   0   0     1579.52     1547.66     34.41 o
   4   0   0      722.98      708.11     33.08 o
   6   0   0       36.86       24.37     18.63 o
   8   0   0      132.26      176.57     57.97 o
   1   1   0      354.79      342.69      9.79 o
   2   1   0     1558.98     1519.29     28.82 o
   3   1   0     2344.92     2367.63     48.36 o
   4   1   0        0.12        6.92      8.70 o
   5   1   0      868.37      838.65     28.03 o
   6   1   0      349.54      366.38     23.24 o
   7   1   0        2.22       12.76     21.05 o
   8   1   0       39.62       13.17     21.58 o
   9   1   0        0.68       24.29     19.52 o
   0   2   0       77.35       53.58     15.40 o
   1   2   0    12120.25    12625.37    160.68 o
   2   2   0      541.59      548.00     18.29 o
   3   2   0       93.51      111.80      8.99 o
   4   2   0       35.47       29.82      8.49 o
   5   2   0       35.54       24.68     11.25 o
   6   2   0      186.41      195.96     17.22 o
   7   2   0        2.06        1.77     18.10 o
   8   2   0       24.85       -5.85     18.95 o
   9   2   0       24.10       -5.11     20.65 o
   1   3   0     3057.25     3039.96     40.95 o
   2   3   0    14418.87    14402.39    198.85 o
   3   3   0      440.58      426.91     23.10 o
   4   3   0     1281.72     1328.91     30.92 o
   5   3   0       50.46       64.47     10.44 o
   6   3   0       83.73       86.94     14.23 o
   7   3   0       60.68       42.34     20.21 o
   8   3   0        0.07       18.10     18.71 o
   9   3   0        4.25       18.04     20.92 o
   0   4   0     2772.92     2627.60     60.89 o
   1   4   0      368.35      341.34      8.83 o
   2   4   0       70.92       63.91      6.12 o
   3   4   0      661.91      661.38     25.49 o
   4   4   0       11.36       11.36      8.41 o
   5   4   0       34.31       26.13      9.70 o
   6   4   0        0.85        2.30     13.91 o
   7   4   0       73.76       73.87     28.50 o
   8   4   0       16.71        1.70     35.66 o
   9   4   0       11.17       37.73     58.37 o
   1   5   0     3181.73     3184.52     48.01 o
   2   5   0      286.26      277.82      9.62 o
   3   5   0      139.31      138.04      7.84 o
   4   5   0       51.20       39.00     10.01 o
   5   5   0      288.97      289.12     15.61 o
   6   5   0      164.13      186.18     18.77 o
   7   5   0        7.78       31.06     18.50 o
   8   5   0        0.04       18.35     23.57 o
   9   5   0        1.18       25.01     30.85 o
   0   6   0     2699.47     2712.18     65.84 o
   1   6   0      229.22      225.00     10.05 o
   2   6   0      406.04      386.80     13.37 o
   3   6   0     1560.48     1576.96     31.01 o
   4   6   0     1027.89     1097.16     32.06 o
   5   6   0       17.26       32.04     10.18 o
   6   6   0        0.80      -14.23     14.23 o
   7   6   0       16.78        7.36     16.57 o
   8   6   0        7.84       12.82     18.60 o
   9   6   0        4.48      -30.40     30.40 o
   1   7   0      268.21      287.05     12.20 o
   2   7   0      205.38      232.73     11.52 o
   3   7   0       24.36       23.73      7.75 o
   4   7   0        0.06       11.01      8.79 o
   5   7   0       51.90       65.05     11.28 o
   6   7   0       13.60       17.48     13.59 o
   7   7   0       81.66       81.52     20.23 o
   8   7   0        1.10       12.42     20.23 o
   9   7   0        0.58      -23.75     32.28 o
   0   8   0      337.30      324.40     21.39 o
   1   8   0     2537.64     2482.61     47.46 o
   2   8   0     1498.51     1535.59     31.03 o
   3   8   0      122.33      152.42     12.29 o
   4   8   0      198.36      206.99     13.08 o
   5   8   0       40.45       52.28     11.23 o
   6   8   0       61.82       52.85     19.08 o
   7   8   0       17.81       22.93     19.42 o
   8   8   0        0.10      -20.19     20.51 o
   9   8   0        0.22        8.46     33.82 o
   1   9   0     1722.66     1766.52     39.34 o
   2   9   0        7.08        2.88      7.21 o
   3   9   0       28.12       26.85      9.34 o
   4   9   0      258.27      265.05     13.24 o
   5   9   0       28.96       59.84     12.66 o
   6   9   0       33.77       32.04     17.53 o
   7   9   0        2.16       13.60     18.39 o
   8   9   0        6.68      -23.16     30.11 o
   9   9   0        5.43       28.30     44.04 o
   0  10   0        2.96       -3.38     11.45 o
   1  10   0     3194.35     3365.49     71.72 o
   2  10   0      324.04      380.11     15.94 o
   3  10   0      166.72      183.72     16.21 o
   4  10   0        3.76        7.19     10.12 o
   5  10   0       27.46       26.61     12.11 o
   6  10   0       62.69       19.22     18.90 o
   7  10   0       12.66       10.48     22.00 o
   8  10   0       33.59       15.99     22.45 o
   9  10   0       32.11       23.56     77.58 o
   1  11   0      645.86      577.19     23.04 o
   2  11   0       28.96       24.31      7.21 o
   3  11   0       66.11       76.46     13.16 o
   4  11   0      745.64      777.31     35.13 o
   5  11   0        3.23        1.55     15.78 o
   6  11   0       48.13       29.39     18.74 o
   7  11   0       24.63       10.98     21.42 o
   8  11   0        0.93       15.69     26.29 o
   0  12   0     2354.39     2576.19     87.98 o
   1  12   0      588.10      609.20     27.21 o
   2  12   0       73.94       92.62     10.76 o
   3  12   0      686.76      653.11     29.54 o
   4  12   0       31.81       35.61     12.41 o
   5  12   0        2.82       -3.33     14.60 o
   6  12   0        0.32       -6.03     17.66 o
   7  12   0       50.81       56.40     23.74 o
   8  12   0        7.59      -11.22     26.10 o
   1  13   0       63.90       25.60     15.26 o
   2  13   0      227.14      229.78     14.72 o
   3  13   0      403.21      409.86     19.38 o
   4  13   0       31.68       21.83     15.73 o
   5  13   0       62.94       46.70     18.41 o
   6  13   0        0.35       -5.64     19.33 o
   7  13   0       25.27       58.94     29.49 o
   8  13   0       42.56       60.80     30.31 o
   0  14   0       28.85       18.27     40.16 o
   1  14   0       25.03       31.88     16.45 o
   2  14   0      545.38      603.24     26.60 o
   3  14   0      293.70      258.03     20.32 o
   4  14   0       28.81       64.60     17.91 o
   5  14   0        7.08       -0.66     16.47 o
   6  14   0       50.76       91.30     31.29 o
   7  14   0        0.50      -25.86     25.86 o
   8  14   0       12.66       54.04     31.61 o
   1  15   0        0.42       -3.63     16.84 o
   2  15   0       31.02       -4.11     12.02 o
   3  15   0       79.23       64.29     17.83 o
   4  15   0      151.30      187.91     30.12 o
   5  15   0      239.81      335.89     64.76 o
   6  15   0       64.61       25.24     29.53 o
   7  15   0       36.68       70.73     66.83 o
   8  15   0        1.73       27.50     33.14 o
   0  16   0      633.51      612.68     38.50 o
   1  16   0      231.63      295.71     39.11 o
   2  16   0      231.85      222.02     19.31 o
   3  16   0      312.07      273.69     32.75 o
   4  16   0        2.60      -14.08     21.27 o
   5  16   0       30.03        0.91     27.48 o
   6  16   0       47.07       68.71     32.02 o
   7  16   0        1.81      -11.26     29.97 o
   1  17   0       93.14       56.85     20.51 o
   2  17   0       40.34       42.98     21.27 o
   3  17   0      370.62      377.99     48.37 o
   4  17   0       59.04       56.03     43.57 o
   5  17   0       18.31       15.46     29.51 o
   6  17   0       22.93       18.74     36.51 o
   7  17   0       16.07        6.10     32.20 o
   0  18   0        0.03       17.34     32.09 o
   1  18   0       50.85       51.27     30.54 o
   2  18   0      160.22       96.10     22.00 o
   3  18   0      461.88      442.85     97.90 o
   4  18   0      126.20       89.74     28.84 o
   5  18   0       58.02      102.39     35.62 o
   6  18   0        4.40      -19.17     31.16 o
   7  18   0       24.32        0.36     33.49 o
   1  19   0        4.05       -1.91     23.12 o
   2  19   0      234.35      203.87     38.46 o
   3  19   0       58.79       29.72     40.98 o
   4  19   0      123.93      133.54     58.39 o
   5  19   0        0.09       34.73     29.95 o
   6  19   0        0.15      -21.10     34.56 o
   0  20   0        7.21      -14.87     34.28 o
   1  20   0      237.51      223.84     34.58 o
   2  20   0       53.56       43.91     33.13 o
   3  20   0        8.05       60.31     34.23 o
   4  20   0        7.56       10.26     38.25 o
   5  20   0       45.98        5.29     32.54 o
   6  20   0       17.85       47.97     39.59 o
   1  21   0       81.88       76.42     29.35 o
   2  21   0        9.87       28.79     59.49 o
   3  21   0       20.87       49.05     34.00 o
   4  21   0       67.47       72.01     44.51 o
   5  21   0        4.79       -9.67     79.45 o
   6  21   0        1.99      -17.54     61.66 o
   0  22   0       17.53       58.78     41.15 o
   1  22   0       59.77       53.72     35.15 o
   2  22   0      119.43       91.54     37.99 o
   3  22   0        0.00       20.84     34.47 o
   4  22   0        3.38      -32.76     37.50 o
   5  22   0        3.08       13.67     43.22 o
   1  23   0       16.66        1.40     56.39 o
   2  23   0        0.00       -5.34     34.29 o
   3  23   0        6.46      -32.54     32.54 o
   4  23   0       45.03       84.70     75.96 o
   5  23   0        7.80        5.79     45.10 o
   0  24   0       16.71      197.28     82.66 o
   1  24   0       33.98       30.39     38.90 o
   2  24   0        0.84        2.25     37.68 o
   3  24   0        0.02        5.66     38.36 o
   4  24   0        7.24      -12.09     48.58 o
   1  25   0        2.02        0.67     37.94 o
   2  25   0        7.32       51.54     43.22 o
   3  25   0       15.72      -70.90     72.94 o
   0  26   0       57.80      171.28     87.07 o
   1  26   0       19.29      -42.05     50.37 o
   2  26   0        0.25       37.47     42.55 o
   3  26   0        3.14      -50.12     53.87 o
   1  27   0        9.01      -15.44     67.79 o
   2   0   1      825.26      820.68     22.29 o
   4   0   1     1782.10     1764.38     73.20 o
   6   0   1     1150.32     1216.26    115.19 o
   8   0   1       25.46       18.72     34.29 o
   0   1   1     5618.00     5603.49    269.85 o
   1   1   1     6892.38     7001.96     97.70 o
   2   1   1     7831.98     7926.92    122.90 o
   3   1   1      127.85      123.27     11.79 o
   4   1   1      315.75      326.36     11.08 o
   5   1   1        4.12        8.10      7.37 o
   6   1   1       81.76       90.39     14.43 o
   7   1   1       50.45       75.44     26.72 o
   8   1   1       27.71       12.54     15.28 o
   9   1   1       64.30       78.16     26.32 o
   1   2   1     3261.32     3109.16     45.70 o
   2   2   1    10460.53    10588.08    170.47 o
   3   2   1       24.77       21.62      7.89 o
   4   2   1      409.53      434.57     18.75 o
   5   2   1      678.00      697.54     28.48 o
   6   2   1      133.88      127.70     14.87 o
   7   2   1       68.86       47.13     15.28 o
   8   2   1        5.35       30.74     28.60 o
   9   2   1        7.47       38.36     34.70 o
   0   3   1     5333.01     5207.93    104.06 o
   1   3   1     3770.17     3767.77     51.02 o
   2   3   1      666.71      642.33     17.05 o
   3   3   1     1233.75     1205.25     33.57 o
   4   3   1      319.00      299.70     14.82 o
   5   3   1      108.75      111.33     14.39 o
   6   3   1       79.34       78.13     19.90 o
   7   3   1        5.76      -29.35     29.35 o
   8   3   1      159.10      173.64     32.25 o
   9   3   1        0.12       -2.69     25.18 o
   1   4   1      381.87      369.19     12.85 o
   2   4   1     1135.97     1170.32     23.71 o
   3   4   1     1072.17     1051.44     23.24 o
   4   4   1       97.35       76.75     17.56 o
   5   4   1      657.93      662.29     27.35 o
   6   4   1        0.54       -5.66     17.05 o
   7   4   1       81.85       66.17     26.84 o
   8   4   1        0.98        0.42     25.42 o
   9   4   1       22.00       39.13     35.65 o
   0   5   1    14783.50    15304.85    299.65 o
   1   5   1      784.51      759.44     16.59 o
   2   5   1      856.86      814.62     17.80 o
   3   5   1        6.75        0.97      6.98 o
   4   5   1      249.66      262.62     12.51 o
   5   5   1      530.51      487.63     20.93 o
   6   5   1       21.87       34.72     24.30 o
   7   5   1       32.06       17.19     25.31 o
   8   5   1       25.07       26.47     46.09 o
   9   5   1       34.91       19.98     30.22 o
   1   6   1      433.92      427.93     14.44 o
   2   6   1      295.32      285.33     10.36 o
   3   6   1      859.09      846.51     21.19 o
   4   6   1      705.00      691.11     18.77 o
   5   6   1       34.10       37.16      9.59 o
   6   6   1      528.86      511.07     23.90 o
   7   6   1        8.15       54.37     22.66 o
   8   6   1        3.79       15.56     27.53 o
   9   6   1        5.41       46.87     35.89 o
   0   7   1      545.78      535.50     23.66 o
   1   7   1       67.89       73.48      7.74 o
   2   7   1       41.96       36.46      7.23 o
   3   7   1      130.92      122.14     10.91 o
   4   7   1        9.22        6.46      7.67 o
   5   7   1       55.66       51.58     10.21 o
   6   7   1      100.85      115.06     16.31 o
   7   7   1       16.03        7.18     22.25 o
   8   7   1        4.90       31.40     29.80 o
   9   7   1        7.71       51.84     38.11 o
   1   8   1      507.86      496.31     19.60 o
   2   8   1      808.17      783.89     28.88 o
   3   8   1      166.03      146.96     11.92 o
   4   8   1      404.61      394.56     21.51 o
   5   8   1       91.58       87.27     11.90 o
   6   8   1       91.11       90.12     14.03 o
   7   8   1      102.16      131.42     20.17 o
   8   8   1        0.05       -7.05     29.16 o
   9   8   1       22.03       46.97     34.46 o
   0   9   1     2149.64     2081.24     54.84 o
   1   9   1      236.23      266.69     17.35 o
   2   9   1      243.84      260.85     17.20 o
   3   9   1       83.78       73.07     11.59 o
   4   9   1       30.64       46.41      9.58 o
   5   9   1       36.96       38.60     14.71 o
   6   9   1       84.53       74.13     18.25 o
   7   9   1        1.92      -16.39     16.39 o
   8   9   1       10.15      -26.68     28.78 o
   9   9   1       11.91       70.43     36.22 o
   1  10   1      277.75      304.48     14.51 o
   2  10   1      186.25      220.34     15.52 o
   3  10   1      112.10      109.87     12.15 o
   4  10   1       10.62       12.74     10.12 o
   5  10   1      277.17      264.89     17.25 o
   6  10   1       50.56       48.26     17.23 o
   7  10   1       31.52       26.70     19.86 o
   8  10   1        4.42       46.85     31.50 o
   0  11   1     1982.41     1949.19     91.14 o
   1  11   1      853.16      863.20     25.38 o
   2  11   1      216.85      246.54     16.81 o
   3  11   1      750.59      753.94     25.83 o
   4  11   1       16.64      -10.13     10.13 o
   5  11   1       65.76       31.80     17.60 o
   6  11   1        2.31        5.10     18.63 o
   7  11   1        2.02       25.90     20.16 o
   8  11   1       36.28       50.14     23.53 o
   1  12   1      327.88      354.32     16.94 o
   2  12   1       54.99       41.51     12.43 o
   3  12   1      660.21      632.89     24.36 o
   4  12   1      291.48      288.68     19.90 o
   5  12   1      147.54      212.77     20.26 o
   6  12   1       34.24       39.54     22.74 o
   7  12   1       24.47       41.53     27.02 o
   8  12   1       35.24       60.51     25.86 o
   0  13   1       40.36       50.26     21.40 o
   1  13   1     1036.76     1032.26     30.15 o
   2  13   1      435.96      435.91     23.04 o
   3  13   1       58.84       70.48     13.58 o
   4  13   1       58.75       76.05     19.17 o
   5  13   1        3.87        9.50     15.46 o
   6  13   1       36.39        5.76     26.73 o
   7  13   1       64.17       72.18     28.08 o
   8  13   1        2.45        0.29     25.87 o
   1  14   1      133.92      164.97     14.01 o
   2  14   1      323.94      302.99     21.06 o
   3  14   1       48.21       50.21     13.00 o
   4  14   1      798.98      867.84     39.80 o
   5  14   1       34.50       33.08     20.76 o
   6  14   1       13.92       49.69     27.68 o
   7  14   1       61.75       87.60     30.94 o
   8  14   1       11.95       -5.25     27.16 o
   0  15   1       16.00       37.25     29.78 o
   1  15   1      678.50      652.69     24.21 o
   2  15   1       85.50      120.44     23.58 o
   3  15   1       39.29       13.38     13.82 o
   4  15   1       29.09       49.55     18.78 o
   5  15   1       41.93      -21.89     22.67 o
   6  15   1        6.13        1.91     36.33 o
   7  15   1       16.97       14.67     27.70 o
   8  15   1        4.44       22.40     27.91 o
   1  16   1       16.61        6.01     16.42 o
   2  16   1      173.66      180.12     24.60 o
   3  16   1       57.69       45.95     15.87 o
   4  16   1      232.69      260.54     34.82 o
   5  16   1      138.92      122.63     32.11 o
   6  16   1       60.94       43.45     40.23 o
   7  16   1       11.11       26.70     30.20 o
   0  17   1      114.56       63.35     33.87 o
   1  17   1       31.33       22.22     17.79 o
   2  17   1      201.36      210.94     26.40 o
   3  17   1      399.61      406.02     38.43 o
   4  17   1       49.21       23.71     28.94 o
   5  17   1       40.50       45.47     30.16 o
   6  17   1       70.73       63.30     40.10 o
   7  17   1       20.50       28.20     32.38 o
   1  18   1      289.72      262.06     37.97 o
   2  18   1      164.45      186.07     26.09 o
   3  18   1       76.65       41.70     25.21 o
   4  18   1        1.44       -7.73     27.94 o
   5  18   1        1.93       17.96     27.99 o
   6  18   1        5.42       27.88     31.01 o
   7  18   1        6.56        5.62     33.17 o
   0  19   1       60.97       76.71     38.68 o
   1  19   1       18.63      -21.15     21.15 o
   2  19   1      212.84      219.21     33.12 o
   3  19   1      138.98      116.16     30.37 o
   4  19   1       59.10       44.14     31.90 o
   5  19   1       27.37        1.09     34.27 o
   6  19   1       20.16       33.49     33.28 o
   1  20   1      104.12      130.99     37.88 o
   2  20   1       13.95        3.28     30.43 o
   3  20   1       26.08       43.12     27.24 o
   4  20   1        9.71      -26.42     26.42 o
   5  20   1       44.44        3.43     32.29 o
   6  20   1        6.07      -33.54     33.54 o
   0  21   1       61.96        6.92     36.98 o
   1  21   1       44.69       40.11     27.26 o
   2  21   1        1.47       -0.05     33.23 o
   3  21   1       22.94       14.15     31.80 o
   4  21   1        0.93       15.73     33.89 o
   5  21   1        7.09       10.40     34.06 o
   6  21   1        1.56      -21.31     36.01 o
   1  22   1        6.71      -25.55     33.87 o
   2  22   1        7.75        5.38     36.81 o
   3  22   1        0.12       25.42     34.27 o
   4  22   1       68.48       19.32     43.90 o
   5  22   1        6.37       16.78     38.18 o
   0  23   1       42.10      136.32     96.95 o
   1  23   1       21.07       -2.41     35.52 o
   2  23   1        5.90      -11.56     34.56 o
   3  23   1        8.48       -3.25     35.30 o
   4  23   1        2.17       42.50     53.73 o
   5  23   1        7.79       -8.25     43.98 o
   1  24   1        4.91       21.31     37.82 o
   2  24   1        1.12      -35.50     35.50 o
   3  24   1       37.56       34.06     41.30 o
   4  24   1        7.97      -41.76     41.76 o
   0  25   1       32.94      -50.64     67.63 o
   1  25   1        2.11       27.61     39.71 o
   2  25   1       19.84       17.38     39.94 o
   3  25   1        0.10      -20.99     40.98 o
   1  26   1       19.33       58.23     56.56 o
   2  26   1        9.20       -8.74     54.48 o
   0  27   1        9.57      -11.50     77.56 o
   1  27   1       28.41      113.53     61.29 o
   0   0   2    13085.71    12758.00    354.97 o
   2   0   2     4893.79     4812.79    139.17 o
   4   0   2      406.15      382.28     20.03 o
   6   0   2      131.30      150.66     34.21 o
   8   0   2       27.48      -18.10     59.28 o
   1   1   2      537.84      539.28     13.21 o
   2   1   2     1161.71     1131.76     25.84 o
   3   1   2     1031.41      956.71     22.15 o
   4   1   2     2295.08     2247.79     45.86 o
   5   1   2      625.47      631.77     27.71 o
   6   1   2      170.95      176.73     38.85 o
   7   1   2       40.08       55.65     39.73 o
   8   1   2        7.71       10.55     25.49 o
   9   1   2        0.95      -45.01     45.01 o
   0   2   2     4660.68     4536.57     94.82 o
   1   2   2     4141.06     3982.02     59.60 o
   2   2   2      255.75      263.53     11.47 o
   3   2   2     2357.22     2434.36     45.17 o
   4   2   2      506.28      541.62     21.66 o
   5   2   2       14.88        9.40     10.66 o
   6   2   2       34.17       35.94     16.52 o
   7   2   2       27.61       26.23     31.29 o
   8   2   2       96.18      129.93     35.59 o
   9   2   2        3.39      -31.91     47.98 o
   1   3   2      572.27      515.55     13.88 o
   2   3   2     2438.43     2274.74     42.89 o
   3   3   2      859.77      834.70     20.53 o
   4   3   2       43.13       56.09     11.01 o
   5   3   2       18.98       17.47      9.98 o
   6   3   2      144.53      146.80     21.47 o
   7   3   2       10.25      -20.10     21.95 o
   8   3   2       22.96        6.26     24.34 o
   9   3   2        2.84       13.45     25.48 o
   0   4   2      240.35      236.28     14.05 o
   1   4   2     1196.61     1138.84     24.76 o
   2   4   2      412.32      446.28     13.51 o
   3   4   2     1411.97     1461.97     30.95 o
   4   4   2      229.28      260.45     17.96 o
   5   4   2      115.54      123.02     20.72 o
   6   4   2        4.36        8.07     21.36 o
   7   4   2       28.39       33.47     25.04 o
   8   4   2       14.40      -26.40     30.51 o
   9   4   2       56.79      -27.57     27.57 o
   1   5   2     1046.86     1021.11     23.49 o
   2   5   2      214.63      230.21     10.74 o
   3   5   2       54.17       67.53      8.99 o
   4   5   2      389.30      375.61     16.22 o
   5   5   2       16.19       18.43     12.88 o
   6   5   2      164.93      136.76     33.84 o
   7   5   2       16.33       41.47     25.83 o
   8   5   2        2.70        4.63     25.62 o
   9   5   2       25.68      -20.62     27.57 o
   0   6   2     1367.17     1408.38     57.77 o
   1   6   2       77.37       76.07      8.88 o
   2   6   2       12.29        6.86      7.63 o
   3   6   2     1405.03     1478.01     31.37 o
   4   6   2       49.99       47.18      8.78 o
   5   6   2       71.35       57.81     13.80 o
   6   6   2       18.64       12.51     23.05 o
   7   6   2       19.48       44.12     25.83 o
   8   6   2       12.37       31.19     28.34 o
   9   6   2        2.31      -26.51     28.90 o
   1   7   2        4.37        9.68      7.26 o
   2   7   2      877.82      914.32     22.61 o
   3   7   2       43.44       41.95      9.93 o
   4   7   2      149.94      131.47     10.39 o
   5   7   2      441.95      448.40     17.35 o
   6   7   2       83.52      102.43     41.68 o
   7   7   2      102.99      143.35     32.04 o
   8   7   2       76.95       37.79     30.09 o
   9   7   2        8.64      -15.32     57.29 o
   0   8   2      987.76     1035.53     35.31 o
   1   8   2      197.88      192.84     11.33 o
   2   8   2       90.08      115.46     10.17 o
   3   8   2      104.52      116.69     11.15 o
   4   8   2       12.25        9.64      7.78 o
   5   8   2        0.65       -9.24      9.24 o
   6   8   2       15.05        4.21     20.86 o
   7   8   2       23.87       68.58     28.53 o
   8   8   2       59.56       29.56     31.68 o
   9   8   2        5.49      -13.41     31.43 o
   1   9   2      683.20      669.59     21.00 o
   2   9   2      334.59      348.59     14.70 o
   3   9   2      604.86      612.46     21.21 o
   4   9   2       37.41       26.68      8.12 o
   5   9   2      532.79      536.96     30.50 o
   6   9   2      170.92      140.93     20.66 o
   7   9   2       18.05       34.37     28.32 o
   8   9   2       23.11       57.11     52.95 o
   0  10   2      514.70      511.26     21.62 o
   1  10   2      687.72      676.93     21.08 o
   2  10   2       86.34       98.36     12.85 o
   3  10   2      151.81      134.85     12.56 o
   4  10   2       91.75       76.21     16.35 o
   5  10   2       22.02       29.60     11.67 o
   6  10   2        6.10       16.61     18.74 o
   7  10   2       50.04       88.33     41.44 o
   8  10   2       22.85       46.49     33.03 o
   1  11   2       75.26       73.26     10.55 o
   2  11   2       24.73       15.93     11.89 o
   3  11   2        0.66       -5.43     11.98 o
   4  11   2     1001.15      991.81     39.75 o
   5  11   2      341.95      348.61     21.68 o
   6  11   2      122.42      157.08     23.84 o
   7  11   2        9.28       33.07     30.34 o
   8  11   2       13.81       56.93     34.83 o
   0  12   2      772.17      830.11     39.53 o
   1  12   2      220.35      239.14     15.82 o
   2  12   2      521.81      548.67     27.64 o
   3  12   2      177.26      203.71     18.74 o
   4  12   2      119.68      123.21     16.76 o
   5  12   2       36.73       39.93     18.72 o
   6  12   2       11.84        8.20     19.79 o
   7  12   2       31.08        8.55     30.49 o
   8  12   2       23.17       69.57     44.37 o
   1  13   2      387.15      381.72     18.04 o
   2  13   2      337.50      285.42     28.83 o
   3  13   2      320.43      365.44     24.65 o
   4  13   2        6.83      -14.47     20.77 o
   5  13   2      170.27      192.22     25.47 o
   6  13   2       69.76       72.31     23.45 o
   7  13   2       12.06       19.82     21.46 o
   8  13   2        3.84       40.49     40.97 o
   0  14   2      508.97      502.06     26.43 o
   1  14   2      131.90       81.94     14.00 o
   2  14   2      378.52      374.79     25.59 o
   3  14   2      161.35      160.19     23.12 o
   4  14   2       71.65       32.54     19.60 o
   5  14   2       40.39       65.28     31.64 o
   6  14   2       76.89       83.50     37.76 o
   7  14   2       11.78       52.72     38.07 o
   8  14   2       46.36       19.82     58.47 o
   1  15   2       68.75       83.47     15.24 o
   2  15   2      119.13       67.81     20.29 o
   3  15   2      216.14      235.45     26.57 o
   4  15   2       70.20       32.64     22.79 o
   5  15   2      242.70      300.73     32.05 o
   6  15   2       12.34       43.51     38.22 o
   7  15   2       32.55       19.24     28.20 o
   0  16   2      456.19      404.45     71.69 o
   1  16   2      341.48      381.21     29.09 o
   2  16   2      525.11      448.47     32.88 o
   3  16   2       21.12       19.82     18.74 o
   4  16   2       52.01       17.81     19.24 o
   5  16   2       48.70       21.92     31.68 o
   6  16   2       36.15       24.56     27.57 o
   7  16   2        2.88       -5.34     29.77 o
   1  17   2      494.98      538.15     27.79 o
   2  17   2       14.20      -16.16     18.32 o
   3  17   2      126.72      175.10     28.95 o
   4  17   2      240.06      252.45     34.11 o
   5  17   2        1.43       25.72     27.97 o
   6  17   2       23.85       28.19     29.97 o
   7  17   2       10.32       24.40     31.29 o
   0  18   2       59.23       15.14     32.39 o
   1  18   2      293.12      380.72     39.86 o
   2  18   2       68.48      104.23     22.78 o
   3  18   2       22.92       67.01     25.87 o
   4  18   2        9.01      -18.12     23.03 o
   5  18   2       18.91       35.34     29.99 o
   6  18   2        1.48       25.18     32.75 o
   7  18   2       48.86       64.37     34.08 o
   1  19   2      179.75      138.05     30.61 o
   2  19   2      220.98      216.75     29.10 o
   3  19   2       11.15       13.77     34.98 o
   4  19   2       80.38       90.54     29.75 o
   5  19   2        3.98       -5.82     30.38 o
   6  19   2        2.60      -12.07     32.56 o
   0  20   2       41.87       39.36     37.87 o
   1  20   2       18.54        6.40     25.86 o
   2  20   2       61.81       98.96     33.58 o
   3  20   2        3.93      -23.48     23.48 o
   4  20   2       14.15      -31.64     31.64 o
   5  20   2        9.27       -7.24     56.51 o
   6  20   2       30.02       -0.61     34.49 o
   1  21   2        5.17        3.25     26.11 o
   2  21   2       14.36       24.90     45.92 o
   3  21   2       61.08       59.90     37.35 o
   4  21   2       19.06      -18.24     31.05 o
   5  21   2       32.62       37.89     37.39 o
   0  22   2       54.49       72.96     42.46 o
   1  22   2        0.52       13.94     28.84 o
   2  22   2        4.28       38.36     35.31 o
   3  22   2        2.36       12.90     41.92 o
   4  22   2        1.23       23.65     60.36 o
   5  22   2       19.80       29.69     52.05 o
   1  23   2       17.47       20.57     35.69 o
   2  23   2       11.02       32.06     38.86 o
   3  23   2        0.46       40.70     39.97 o
   4  23   2       18.71       -9.55     45.79 o
   0  24   2        8.30      -28.43     44.13 o
   1  24   2       23.08        2.09     36.67 o
   2  24   2       22.43       44.77     38.37 o
   3  24   2        1.79      -25.29     39.12 o
   4  24   2       10.50       29.44     46.56 o
   1  25   2       17.90       32.06     39.55 o
   2  25   2        1.57       17.38     39.87 o
   3  25   2        4.61        2.92     85.66 o
   0  26   2      101.27      291.86    101.86 o
   1  26   2       27.92       14.64     43.28 o
   2  26   2        5.07       27.30     42.92 o
   2   0   3      712.80      750.28     30.65 o
   4   0   3      193.26      185.77     22.43 o
   6   0   3      122.50      138.83     17.31 o
   8   0   3        7.73        9.56     61.51 o
   0   1   3      660.09      626.28     25.00 o
   1   1   3     1845.29     1801.58     30.84 o
   2   1   3      116.14      122.38     15.08 o
   3   1   3     1034.00     1035.46     26.28 o
   4   1   3      415.49      429.86     16.44 o
   5   1   3      327.18      308.43     14.77 o
   6   1   3       14.44       29.32     14.87 o
   7   1   3       26.53       31.90     30.53 o
   8   1   3       12.24       17.34     41.10 o
   9   1   3        1.41       18.82     54.53 o
   1   2   3      132.53      157.86     10.94 o
   2   2   3     3041.95     2990.74     55.36 o
   3   2   3      442.97      469.97     16.99 o
   4   2   3      457.72      476.91     24.47 o
   5   2   3      263.35      249.54     13.77 o
   6   2   3      197.95      167.73     21.41 o
   7   2   3       20.72       48.64     24.79 o
   8   2   3        0.87       19.60     21.49 o
   9   2   3        3.39       11.19     77.05 o
   0   3   3     4593.03     4772.05    111.07 o
   1   3   3     1704.03     1710.92     32.19 o
   2   3   3     1121.71     1143.31     26.62 o
   3   3   3      688.31      730.71     22.77 o
   4   3   3       62.25       59.72     10.53 o
   5   3   3      226.18      227.53     20.59 o
   6   3   3      117.23      125.18     26.29 o
   7   3   3        6.25      -20.63     20.63 o
   8   3   3       28.47       91.01     40.12 o
   9   3   3       15.04       -3.21     47.90 o
   1   4   3       84.82      101.13     10.50 o
   2   4   3      158.05      162.71     10.68 o
   3   4   3     1624.31     1596.82     42.31 o
   4   4   3      202.35      234.13     16.00 o
   5   4   3      173.89      140.43     19.54 o
   6   4   3      130.71       98.76     28.66 o
   7   4   3       26.09       16.08     25.85 o
   8   4   3        9.03       17.01     47.19 o
   9   4   3        1.26      -12.19     28.22 o
   0   5   3     4471.08     4519.17     98.63 o
   1   5   3      698.31      739.47     21.76 o
   2   5   3     1037.39     1110.65     27.48 o
   3   5   3      219.46      210.19     11.81 o
   4   5   3       30.24       19.52     12.49 o
   5   5   3        8.40        3.39      9.78 o
   6   5   3       52.53       51.96     24.90 o
   7   5   3        5.19       10.60     45.75 o
   8   5   3       26.88       10.26     32.10 o
   9   5   3        2.34       -5.59     33.61 o
   1   6   3      732.27      714.67     22.14 o
   2   6   3       85.67      115.45     12.08 o
   3   6   3      248.04      276.31     15.32 o
   4   6   3      250.63      293.18     20.71 o
   5   6   3       18.06       27.47     10.82 o
   6   6   3       66.52       38.41     33.12 o
   7   6   3       40.19       24.16     27.23 o
   8   6   3       10.82       32.21     28.26 o
   9   6   3        0.13        1.97     30.69 o
   0   7   3       32.87       40.77     13.51 o
   1   7   3     2533.80     2505.00     47.94 o
   2   7   3        2.41       -5.01      8.60 o
   3   7   3        7.14       -7.67      9.20 o
   4   7   3       11.80       -8.17      8.17 o
   5   7   3       26.83       18.66     10.00 o
   6   7   3       12.18       22.08     25.34 o
   7   7   3       12.80       42.35     54.60 o
   8   7   3       18.21       22.50     29.84 o
   1   8   3      370.30      383.51     16.89 o
   2   8   3      235.09      249.05     18.13 o
   3   8   3       21.02       21.38     11.99 o
   4   8   3      258.90      280.71     20.71 o
   5   8   3       53.49       39.17     11.58 o
   6   8   3       97.91       94.44     29.94 o
   7   8   3       44.60       61.00     30.98 o
   8   8   3       13.06       46.30     30.53 o
   0   9   3      492.25      473.31     29.29 o
   1   9   3      223.18      238.23     14.53 o
   2   9   3      743.68      761.91     23.70 o
   3   9   3       56.35       34.90     13.07 o
   4   9   3      155.19      159.73     16.39 o
   5   9   3       85.29       47.62     21.26 o
   6   9   3      115.98      114.38     19.50 o
   7   9   3       23.33       55.82     31.07 o
   8   9   3        0.92       -9.72     31.12 o
   1  10   3      452.83      447.99     18.58 o
   2  10   3       41.87       68.20     12.22 o
   3  10   3      448.36      434.92     31.39 o
   4  10   3      137.61      131.32     17.52 o
   5  10   3      349.98      342.81     27.16 o
   6  10   3       96.69       54.06     19.61 o
   7  10   3       62.89      108.01     33.55 o
   8  10   3       12.44      -15.66     40.83 o
   0  11   3      480.78      498.14     37.70 o
   1  11   3      186.22      213.19     18.20 o
   2  11   3      180.31      176.39     15.34 o
   3  11   3      491.70      529.80     23.90 o
   4  11   3       52.83       49.71     16.42 o
   5  11   3       36.02       19.20     17.83 o
   6  11   3       23.79       21.28     19.21 o
   7  11   3        3.87       24.13     39.44 o
   8  11   3       26.08       89.38     35.80 o
   1  12   3      209.17      194.68     15.73 o
   2  12   3      111.33      112.93     17.95 o
   3  12   3      643.59      636.66     26.34 o
   4  12   3      816.45      760.06     50.02 o
   5  12   3       92.74       77.94     26.23 o
   6  12   3       25.43       41.01     20.86 o
   7  12   3       15.09       42.20     35.77 o
   8  12   3        0.81       45.37     35.71 o
   0  13   3     1008.28     1035.00     42.33 o
   1  13   3      811.56      817.86     47.33 o
   2  13   3      144.75      141.05     30.81 o
   3  13   3      415.60      379.63     29.71 o
   4  13   3      234.35      261.43     39.83 o
   5  13   3       19.29       12.82     19.86 o
   6  13   3       10.41        0.55     22.12 o
   7  13   3       83.13       96.08     24.59 o
   8  13   3       24.11       60.34     45.25 o
   1  14   3      310.99      332.65     22.03 o
   2  14   3      675.46      677.81     57.80 o
   3  14   3      129.17      150.63     23.56 o
   4  14   3      141.86      153.33     27.60 o
   5  14   3       43.74       35.56     24.28 o
   6  14   3       24.23       24.96     23.94 o
   7  14   3        3.04       21.95     25.39 o
   0  15   3     1116.73     1113.50     45.73 o
   1  15   3     1176.97     1157.71     47.92 o
   2  15   3       65.58       57.05     19.41 o
   3  15   3      282.71      240.46     27.12 o
   4  15   3       26.06       28.57     22.63 o
   5  15   3       24.66       18.32     22.47 o
   6  15   3       33.05       24.21     28.28 o
   7  15   3       17.66       17.68     27.44 o
   1  16   3        3.84       -9.75     14.45 o
   2  16   3       27.37       19.98     22.29 o
   3  16   3      110.86       84.93     24.38 o
   4  16   3      115.49      104.79     27.76 o
   5  16   3       49.99       55.28     30.15 o
   6  16   3       76.40       45.98     29.95 o
   7  16   3        4.00       17.07     29.50 o
   0  17   3      950.58      873.35     55.16 o
   1  17   3       55.55       48.87     21.05 o
   2  17   3      185.66      192.23     25.56 o
   3  17   3        4.00       15.98     22.75 o
   4  17   3       35.18       30.31     25.38 o
   5  17   3        9.80      -13.99     31.03 o
   6  17   3       21.32       -7.28     40.93 o
   7  17   3       14.22       70.41     32.84 o
   1  18   3      246.70      210.52     32.17 o
   2  18   3       15.61       25.58     23.47 o
   3  18   3      119.46      128.53     29.38 o
   4  18   3       22.24       29.41     26.15 o
   5  18   3       45.80       78.93     33.09 o
   6  18   3        3.84      -24.19     30.55 o
   0  19   3       85.75       47.34     39.38 o
   1  19   3       28.21       -5.57     23.36 o
   2  19   3       16.07      -20.68     20.68 o
   3  19   3       23.33       48.54     26.93 o
   4  19   3        5.27       -1.55     25.90 o
   5  19   3        4.94       27.27     32.73 o
   6  19   3        9.08        1.43     35.09 o
   1  20   3       15.74       41.43     26.96 o
   2  20   3       88.17       74.47     34.98 o
   3  20   3        1.94        1.22     28.91 o
   4  20   3       43.86       45.42     29.98 o
   5  20   3        5.57       11.66     65.89 o
   6  20   3        1.96      -33.40     33.40 o
   0  21   3        5.81        9.52     38.95 o
   1  21   3       14.79      -21.08     27.94 o
   2  21   3       28.45       -9.04     32.82 o
   3  21   3       34.26       53.56     41.95 o
   4  21   3       36.62       75.46     54.04 o
   5  21   3        0.66       20.38     41.71 o
   1  22   3        6.30       35.03     29.76 o
   2  22   3       15.86       -1.91     34.86 o
   3  22   3        8.96       48.05     36.64 o
   4  22   3       16.32       10.67     42.91 o
   5  22   3        6.20       11.02     52.84 o
   0  23   3       33.06      -18.53     44.71 o
   1  23   3       34.30       68.24     41.00 o
   2  23   3        7.11      -29.71     34.28 o
   3  23   3       10.08       45.69     39.59 o
   4  23   3        0.38       -2.56     45.68 o
   1  24   3       15.21      -11.57     38.25 o
   2  24   3       12.42       43.88     40.59 o
   3  24   3        4.86       51.13     41.39 o
   0  25   3        9.84      -39.84     70.31 o
   1  25   3        9.49       60.29     47.92 o
   2  25   3       25.99       -6.01     41.80 o
   3  25   3        6.27       44.96     55.20 o
   1  26   3        7.24      -27.09     43.04 o
   0   0   4     4468.95     4357.23    141.32 o
   2   0   4      293.72      291.19     19.41 o
   4   0   4       23.33       19.15     18.23 o
   6   0   4      139.58      128.57     26.78 o
   8   0   4       50.86       -5.04     62.50 o
   1   1   4      369.18      373.71     14.52 o
   2   1   4      259.75      287.88     13.63 o
   3   1   4     1326.03     1339.09     35.42 o
   4   1   4       55.90       54.66     12.21 o
   5   1   4      473.39      435.11     19.18 o
   6   1   4      115.89      142.48     15.61 o
   7   1   4        6.16        4.83     21.83 o
   8   1   4        0.31      -13.92     47.28 o
   9   1   4        2.58       12.40     54.97 o
   0   2   4      911.93      930.15     29.67 o
   1   2   4     1280.15     1291.55     34.31 o
   2   2   4      929.51      935.54     26.43 o
   3   2   4      528.88      537.52     22.32 o
   4   2   4      136.15      106.52     14.87 o
   5   2   4      211.97      232.18     18.16 o
   6   2   4       35.83       20.61     18.85 o
   7   2   4       30.70       19.44     26.56 o
   8   2   4       23.77       49.62     24.85 o
   9   2   4        8.89      -47.16     49.05 o
   1   3   4      356.77      366.25     15.78 o
   2   3   4      258.58      259.72     13.21 o
   3   3   4      334.52      338.77     16.96 o
   4   3   4      500.67      495.37     21.37 o
   5   3   4      215.12      220.21     15.50 o
   6   3   4      121.31       91.01     52.87 o
   7   3   4       16.52       22.91     24.44 o
   8   3   4       15.57       -1.40     44.50 o
   0   4   4     6730.85     6931.49    178.20 o
   1   4   4      995.31     1001.31     27.00 o
   2   4   4      236.44      227.78     12.80 o
   3   4   4      106.27      126.64     12.32 o
   4   4   4      119.57      135.72     14.29 o
   5   4   4       85.54       75.30     15.67 o
   6   4   4       93.61      113.71     28.54 o
   7   4   4       68.41       75.34     42.55 o
   8   4   4       16.43       33.63     27.49 o
   1   5   4      147.37      180.77     13.71 o
   2   5   4       29.48       33.32      9.16 o
   3   5   4       48.82       30.69     12.07 o
   4   5   4       34.09       43.73     10.57 o
   5   5   4      109.87      111.28     16.04 o
   6   5   4      174.53      177.79     32.84 o
   7   5   4       15.50       36.88     39.31 o
   8   5   4        3.18       -3.44     29.05 o
   0   6   4      244.04      300.75     32.42 o
   1   6   4      704.33      738.00     23.99 o
   2   6   4       70.59       76.03     13.56 o
   3   6   4       70.21       61.38     21.19 o
   4   6   4        5.54       -6.03      9.11 o
   5   6   4       45.42       55.55     15.54 o
   6   6   4       54.43       21.34     25.61 o
   7   6   4        8.22       -9.87     26.26 o
   8   6   4       19.40       -1.49     27.08 o
   1   7   4       66.24       84.61     13.18 o
   2   7   4      166.79      206.76     18.62 o
   3   7   4      415.32      457.54     22.34 o
   4   7   4       12.25       15.69     12.30 o
   5   7   4      141.29      134.31     18.10 o
   6   7   4      120.07      105.97     18.90 o
   7   7   4       31.80       47.42     40.62 o
   8   7   4        3.06      -10.03     29.64 o
   0   8   4       96.48      134.63     19.48 o
   1   8   4       45.61       59.98     14.60 o
   2   8   4      169.01      188.41     18.64 o
   3   8   4      366.02      397.71     22.45 o
   4   8   4      115.65      131.96     17.83 o
   5   8   4       15.71        6.43     18.14 o
   6   8   4       33.46       31.01     17.38 o
   7   8   4       11.98       12.30     29.49 o
   8   8   4       18.54       72.47     34.81 o
   1   9   4      107.36       88.17     14.84 o
   2   9   4      138.43      191.10     26.23 o
   3   9   4       61.80       42.84     14.53 o
   4   9   4      330.71      308.50     23.02 o
   5   9   4       70.55       39.19     27.54 o
   6   9   4       47.83       36.61     19.38 o
   7   9   4       63.60       67.05     32.04 o
   8   9   4        2.50       24.67     32.72 o
   0  10   4      162.86      166.90     26.76 o
   1  10   4      695.16      664.64     30.48 o
   2  10   4       38.56       28.75     15.56 o
   3  10   4       14.32        6.50     14.84 o
   4  10   4       14.79       -0.66     17.46 o
   5  10   4      144.48      114.42     23.14 o
   6  10   4       21.94       22.06     21.00 o
   7  10   4       15.07       30.90     31.29 o
   8  10   4       12.22       35.99     35.44 o
   1  11   4      119.36      136.03     27.06 o
   2  11   4      674.23      673.98     36.33 o
   3  11   4      137.30      140.85     19.95 o
   4  11   4       73.90      104.06     29.20 o
   5  11   4        8.44        2.16     19.55 o
   6  11   4      152.16      124.54     24.99 o
   7  11   4        7.10        0.32     21.40 o
   8  11   4        6.59        2.79     39.04 o
   0  12   4      318.34      259.57     30.95 o
   1  12   4      175.64      206.98     25.23 o
   2  12   4      124.45      165.48     17.51 o
   3  12   4      192.11      194.89     56.01 o
   4  12   4       31.04       47.74     22.08 o
   5  12   4       13.28       -3.66     19.59 o
   6  12   4       37.62       48.92     22.51 o
   7  12   4       39.76       23.22     20.66 o
   8  12   4        6.34       74.18     39.08 o
   1  13   4      489.94      517.97     28.52 o
   2  13   4      129.53       99.19     21.38 o
   3  13   4      355.13      344.79     29.80 o
   4  13   4       38.33       41.87     22.35 o
   5  13   4       62.00       58.74     38.96 o
   6  13   4       12.25       31.68     22.88 o
   7  13   4        5.86      -20.88     20.88 o
   0  14   4      289.87      346.67     28.30 o
   1  14   4      413.89      395.69     21.51 o
   2  14   4      678.45      625.25     41.47 o
   3  14   4      163.57      133.56     23.41 o
   4  14   4       27.61       -3.24     28.33 o
   5  14   4       42.38       43.30     27.32 o
   6  14   4       39.12       43.46     25.55 o
   7  14   4        8.89       34.65     26.48 o
   1  15   4       96.40      131.64     19.90 o
   2  15   4      305.24      338.38     30.42 o
   3  15   4       59.44       53.08     22.58 o
   4  15   4       25.81       18.07     22.49 o
   5  15   4      117.96      139.70     38.05 o
   6  15   4       28.45       25.39     24.64 o
   7  15   4       22.27       40.24     28.41 o
   0  16   4      658.85      633.89     41.70 o
   1  16   4      496.49      481.60     33.31 o
   2  16   4       90.68       85.79     23.16 o
   3  16   4       39.64       52.74     22.41 o
   4  16   4        6.33      -21.64     21.64 o
   5  16   4        1.06        0.66     24.42 o
   6  16   4        5.37       36.61     30.63 o
   7  16   4       15.27      -10.86     40.41 o
   1  17   4       43.18       48.29     21.13 o
   2  17   4       50.92       53.96     22.47 o
   3  17   4      130.27      168.74     30.16 o
   4  17   4       70.75       58.10     27.46 o
   5  17   4       37.00       32.94     46.41 o
   6  17   4       19.28       -8.83     29.11 o
   0  18   4       52.58       56.37     37.00 o
   1  18   4      120.85      116.90     30.88 o
   2  18   4       21.03        7.85     20.56 o
   3  18   4       37.36       41.67     26.94 o
   4  18   4       12.40       15.24     26.86 o
   5  18   4        5.04      -28.24     28.24 o
   6  18   4        1.53       16.15     34.65 o
   1  19   4        5.82      -20.46     29.19 o
   2  19   4       54.17        2.56     26.63 o
   3  19   4       41.49       31.56     26.78 o
   4  19   4       49.29       69.98     30.88 o
   5  19   4        2.37      -14.64     31.76 o
   6  19   4        6.34        5.16     56.50 o
   0  20   4       81.25       87.23     43.46 o
   1  20   4       82.02      110.33     56.26 o
   2  20   4       89.52       61.38     36.30 o
   3  20   4        1.86      -30.57     30.57 o
   4  20   4        0.80        5.72     36.88 o
   5  20   4        0.34       -5.96     33.81 o
   1  21   4       45.02       35.88     29.78 o
   2  21   4        7.93       -3.21     31.92 o
   3  21   4       15.82       48.08     36.12 o
   4  21   4       14.31       -7.70     41.27 o
   5  21   4       11.01      -23.24     43.30 o
   0  22   4       12.71      -34.38     41.04 o
   1  22   4        4.14      -17.05     32.83 o
   2  22   4       27.27       53.10     39.12 o
   3  22   4       22.70       34.78     38.28 o
   4  22   4        0.26        9.87     53.52 o
   1  23   4       25.80       95.25     63.53 o
   2  23   4        6.25       20.85     39.83 o
   3  23   4       27.57       34.51     64.63 o
   4  23   4       14.55      -19.77     44.56 o
   0  24   4        3.15      -13.47     47.35 o
   1  24   4       12.56        5.67     40.65 o
   2  24   4        9.13        3.89     40.66 o
   3  24   4       28.17       71.85     45.22 o
   1  25   4       11.14       38.26     45.07 o
   2  25   4        4.48       32.64     43.57 o
   2   0   5      105.72      122.76     19.12 o
   4   0   5      387.76      440.04     29.36 o
   6   0   5      294.98      364.42     41.77 o
   8   0   5       25.24      -39.11     68.70 o
   0   1   5      242.26      239.24     26.55 o
   1   1   5      733.62      723.61     23.91 o
   2   1   5      112.78      113.97     13.07 o
   3   1   5      488.02      517.49     32.40 o
   4   1   5      113.39      116.89     14.94 o
   5   1   5      113.35      118.96     20.56 o
   6   1   5       37.69       -0.14     18.77 o
   7   1   5       36.78      -14.11     17.80 o
   8   1   5       21.07       19.50     26.09 o
   1   2   5      293.89      307.23     22.09 o
   2   2   5      326.86      335.31     18.83 o
   3   2   5      576.00      634.21     33.65 o
   4   2   5      259.26      292.01     19.84 o
   5   2   5       26.72        7.78     16.98 o
   6   2   5       26.33       28.64     18.49 o
   7   2   5       38.69       40.13     26.15 o
   8   2   5        6.78        7.85     27.16 o
   0   3   5      481.98      482.29     35.99 o
   1   3   5      128.85      146.63     14.39 o
   2   3   5     1173.71     1117.65     32.23 o
   3   3   5        9.36       28.35     11.28 o
   4   3   5      337.33      343.00     22.04 o
   5   3   5       46.90       38.46     16.95 o
   6   3   5       92.59       80.49     27.77 o
   7   3   5       22.38       11.22     24.20 o
   8   3   5       36.87       63.95     29.75 o
   1   4   5       29.54       14.66     12.54 o
   2   4   5      349.49      383.57     19.25 o
   3   4   5      393.55      417.48     20.74 o
   4   4   5      419.32      355.72     21.62 o
   5   4   5      440.46      409.75     50.17 o
   6   4   5       15.09       -6.86     19.02 o
   7   4   5       37.37       58.47     27.99 o
   8   4   5        1.12      -27.72     27.72 o
   0   5   5      718.22      762.08     54.76 o
   1   5   5      301.25      328.88     24.73 o
   2   5   5       68.11       56.17     26.39 o
   3   5   5      170.65      201.99     25.01 o
   4   5   5       15.27       15.09     13.75 o
   5   5   5        5.56       11.63     22.34 o
   6   5   5        7.83      -17.90     17.90 o
   7   5   5       38.99       10.02     38.75 o
   8   5   5       39.66       23.34     31.25 o
   1   6   5      107.21      140.02     20.12 o
   2   6   5      175.81      185.72     19.54 o
   3   6   5      135.44      169.06     20.02 o
   4   6   5      277.66      299.45     18.50 o
   5   6   5      115.96      154.30     24.64 o
   6   6   5       70.33       45.38     21.90 o
   7   6   5       33.15       73.94     31.11 o
   8   6   5       24.07       41.92     31.61 o
   0   7   5      241.04      264.72     39.77 o
   1   7   5      111.02      107.82     22.89 o
   2   7   5       60.34       74.81     18.49 o
   3   7   5      315.21      315.99     27.00 o
   4   7   5       21.42       -3.53     17.23 o
   5   7   5       43.01       54.26     21.72 o
   6   7   5        5.16      -19.98     19.98 o
   7   7   5       56.11      116.49     34.59 o
   8   7   5        1.02       41.82     32.60 o
   1   8   5       28.18      -14.46     15.22 o
   2   8   5      108.01      122.08     20.59 o
   3   8   5      130.13      118.16     20.63 o
   4   8   5        0.30        5.27     17.30 o
   5   8   5      213.73      212.37     28.74 o
   6   8   5       97.59       71.24     23.62 o
   7   8   5        6.81      -16.54     45.54 o
   8   8   5       28.69       -3.48     61.17 o
   0   9   5       67.90       87.64     31.38 o
   1   9   5      154.60      220.67     29.40 o
   2   9   5       32.99       48.87     18.84 o
   3   9   5       54.40       45.17     19.74 o
   4   9   5       31.46       20.65     18.31 o
   5   9   5        2.89        2.42     21.09 o
   6   9   5       30.01       44.59     22.24 o
   7   9   5        1.62      -31.14     31.14 o
   8   9   5       16.29      -19.42     34.10 o
   1  10   5       11.45       49.89     25.77 o
   2  10   5       96.46       95.72     21.83 o
   3  10   5       70.62       52.62     24.69 o
   4  10   5       61.88       42.15     20.02 o
   5  10   5       74.19        9.29     21.61 o
   6  10   5       16.36      -11.95     21.28 o
   7  10   5       28.84       14.85     18.54 o
   0  11   5      563.91      548.36     54.93 o
   1  11   5        9.85       -7.76     22.72 o
   2  11   5      156.37      146.35     27.28 o
   3  11   5       99.88       83.22     21.20 o
   4  11   5       95.78       53.41     23.31 o
   5  11   5       10.73       18.09     22.82 o
   6  11   5        1.05       -1.12     30.98 o
   7  11   5        4.68      -13.38     20.09 o
   1  12   5      288.75      323.65     28.38 o
   2  12   5      118.27      104.30     22.81 o
   3  12   5       39.72       53.54     25.60 o
   4  12   5        1.98       -9.07     25.71 o
   5  12   5       32.43      -17.62     24.58 o
   6  12   5        2.74       -1.28     22.81 o
   7  12   5       10.10        0.09     29.13 o
   0  13   5       42.36       35.11     31.70 o
   1  13   5       30.36       33.58     30.72 o
   2  13   5       13.68       31.18     19.96 o
   3  13   5      245.26      271.06     29.52 o
   4  13   5        1.11       -7.14     21.69 o
   5  13   5        1.76        0.37     26.40 o
   6  13   5        0.16       -7.06     23.34 o
   7  13   5       64.88       50.52     37.66 o
   1  14   5      121.92      102.62     22.66 o
   2  14   5       85.08       44.98     21.58 o
   3  14   5       12.84      -18.53     18.53 o
   4  14   5      201.36      185.31     31.78 o
   5  14   5       43.77       63.25     30.96 o
   6  14   5       35.24       27.02     25.96 o
   7  14   5       17.93       29.49     25.91 o
   0  15   5      296.71      329.81     49.60 o
   1  15   5      317.14      290.80     29.86 o
   2  15   5       40.88       53.79     21.97 o
   3  15   5       69.03       62.80     22.15 o
   4  15   5       35.90       44.65     24.99 o
   5  15   5       23.98       26.23     28.57 o
   6  15   5       27.12       11.23     25.75 o
   1  16   5      189.42      236.25     28.58 o
   2  16   5       11.41       30.54     21.81 o
   3  16   5        6.09      -20.41     22.49 o
   4  16   5       92.80      138.44     39.90 o
   5  16   5       23.66       20.12     29.00 o
   6  16   5       35.47       63.55     33.21 o
   0  17   5      172.96      129.94     45.26 o
   1  17   5      170.09      129.10     32.78 o
   2  17   5        7.41      -13.62     20.31 o
   3  17   5       62.31       57.95     25.29 o
   4  17   5        4.23       -9.72     25.50 o
   5  17   5        1.92       19.67     30.83 o
   6  17   5       12.99       41.67     36.88 o
   1  18   5        6.33       13.78     26.74 o
   2  18   5       40.41       25.76     27.72 o
   3  18   5       55.98       77.25     28.94 o
   4  18   5        7.97       -7.58     26.75 o
   5  18   5       10.05      -10.46     40.83 o
   0  19   5      170.57      186.06     52.38 o
   1  19   5       10.79      -23.66     50.27 o
   2  19   5       50.99       44.87     33.54 o
   3  19   5        1.47       17.76     37.60 o
   4  19   5        3.29      -24.47     28.67 o
   5  19   5       15.62        9.84     34.26 o
   1  20   5       18.69       24.60     30.14 o
   2  20   5        5.54       15.29     35.31 o
   3  20   5       16.62       88.55     38.44 o
   4  20   5        6.95      -43.07     67.46 o
   5  20   5       21.44       -2.76     44.74 o
   0  21   5       10.28        1.30     41.54 o
   1  21   5       53.96      102.45     35.13 o
   2  21   5       12.10        9.86     34.54 o
   3  21   5        1.43      -21.48     34.32 o
   4  21   5       18.92       67.60     75.09 o
   1  22   5        3.01      -37.89     37.89 o
   2  22   5       21.58      -18.58     36.31 o
   3  22   5        2.25       -4.82     38.03 o
   0  23   5        5.76       28.91     50.14 o
   1  23   5        7.15       20.80     40.57 o
   2  23   5        4.04       55.84     58.72 o
   3  23   5        7.62       18.05     42.30 o
   1  24   5        9.92       95.88     45.82 o
   0   0   6      535.26      619.43     54.45 o
   2   0   6     1039.23     1028.68     46.41 o
   4   0   6       45.86       11.57     22.33 o
   6   0   6       79.67       79.61     34.73 o
   8   0   6        5.66      113.13     85.58 o
   1   1   6      100.03      111.04     17.28 o
   2   1   6      150.23      153.38     16.57 o
   3   1   6      516.70      547.46     27.98 o
   4   1   6        2.33      -21.95     23.33 o
   5   1   6       86.35       65.00     30.28 o
   6   1   6        5.64        5.94     20.97 o
   7   1   6       11.85      -18.66     20.50 o
   8   1   6        4.30       -8.53     27.98 o
   0   2   6      252.91      220.25     38.97 o
   1   2   6      466.68      452.25     30.71 o
   2   2   6       22.06       29.68     13.99 o
   3   2   6      737.77      718.12     35.85 o
   4   2   6      149.47      178.32     28.72 o
   5   2   6       72.31       90.28     25.25 o
   6   2   6        9.30        1.54     20.87 o
   7   2   6       39.96      103.46     32.26 o
   8   2   6       25.34      -17.79     29.19 o
   1   3   6       59.79       73.56     19.55 o
   2   3   6      905.60      898.86     33.44 o
   3   3   6      318.32      288.35     25.22 o
   4   3   6      238.57      229.30     27.56 o
   5   3   6       30.69       50.33     23.96 o
   6   3   6       40.59       -7.72     22.62 o
   7   3   6        0.26      -14.18     21.67 o
   8   3   6       20.90       44.58     57.57 o
   0   4   6        3.77      -16.06     38.20 o
   1   4   6      107.86      155.68     25.81 o
   2   4   6       53.47       69.74     15.56 o
   3   4   6       78.68       86.27     19.69 o
   4   4   6       44.93       50.54     21.50 o
   5   4   6       53.74       87.12     35.77 o
   6   4   6       18.45       44.90     23.45 o
   7   4   6       33.62       43.11     22.83 o
   8   4   6       13.39       54.63     32.76 o
   1   5   6       30.06       -2.63     23.04 o
   2   5   6      226.20      235.26     29.56 o
   3   5   6      338.80      369.65     29.27 o
   4   5   6      372.83      472.67     42.70 o
   5   5   6       89.61      105.85     26.39 o
   6   5   6       22.06      -21.07     21.80 o
   7   5   6        9.18       10.41     23.68 o
   8   5   6        4.48      -15.61     31.23 o
   0   6   6      107.74      132.01     35.96 o
   1   6   6      232.60      286.96     36.67 o
   2   6   6      248.74      224.15     25.42 o
   3   6   6      169.40      196.19     28.61 o
   4   6   6       67.98       46.19     22.36 o
   5   6   6       25.20       16.65     22.70 o
   6   6   6       39.54       42.06     25.40 o
   7   6   6        1.59      -12.39     20.13 o
   1   7   6      148.01      203.62     28.29 o
   2   7   6        7.83      -19.54     19.54 o
   3   7   6      108.99       65.12     24.12 o
   4   7   6      139.62      132.47     27.17 o
   5   7   6       18.78       14.25     22.70 o
   6   7   6       35.86       38.61     26.84 o
   7   7   6        9.78       -3.74     21.57 o
   0   8   6      598.78      636.50     60.31 o
   1   8   6       19.02        9.32     24.07 o
   2   8   6       83.36       55.63     23.32 o
   3   8   6        3.72      -17.19     19.70 o
   4   8   6       23.10       21.09     20.82 o
   5   8   6        0.59        7.71     33.99 o
   6   8   6        6.01       -4.49     24.61 o
   7   8   6       17.46       27.42     23.14 o
   1   9   6       17.10        5.02     21.94 o
   2   9   6       70.36       75.49     24.74 o
   3   9   6       45.20       26.09     22.03 o
   4   9   6      106.53       86.37     23.36 o
   5   9   6       18.14       30.04     33.28 o
   6   9   6        6.13       -0.77     25.94 o
   7   9   6       21.01       11.16     23.18 o
   0  10   6        4.98       -0.70     31.50 o
   1  10   6      177.54      201.00     46.15 o
   2  10   6       14.00        0.64     22.41 o
   3  10   6       69.78       75.08     25.59 o
   4  10   6        0.88      -21.53     21.53 o
   5  10   6        4.26       15.07     26.80 o
   6  10   6        3.33        0.81     25.20 o
   7  10   6        9.96       -7.45     31.41 o
   1  11   6        8.06      -18.14     22.32 o
   2  11   6      102.97       93.71     26.33 o
   3  11   6       25.63       64.58     38.89 o
   4  11   6       14.08       25.16     23.98 o
   5  11   6       13.27       39.93     28.08 o
   6  11   6       14.12       23.12     27.57 o
   7  11   6        6.09       -9.17     23.94 o
   0  12   6        7.20       23.96     35.31 o
   1  12   6       73.12       91.49     27.37 o
   2  12   6      125.06      160.63     29.63 o
   3  12   6       58.73       81.95     23.95 o
   4  12   6        4.28       38.35     25.17 o
   5  12   6        0.32       -7.91     27.79 o
   6  12   6       44.49       41.74     29.23 o
   7  12   6        5.34        5.06     25.83 o
   1  13   6      248.70      317.64     71.75 o
   2  13   6       38.91       26.25     21.48 o
   3  13   6      115.10      152.42     27.23 o
   4  13   6        0.73      -23.13     23.37 o
   5  13   6       26.63       23.37     29.71 o
   6  13   6       57.99       67.70     32.35 o
   0  14   6      175.21      260.23    107.98 o
   1  14   6       33.78       19.63     25.38 o
   2  14   6       17.25       16.22     22.88 o
   3  14   6       14.20        5.18     21.96 o
   4  14   6        5.15       10.54     30.27 o
   5  14   6        9.11        2.71     28.86 o
   6  14   6       14.85       20.22     30.56 o
   1  15   6       90.65       55.33     23.48 o
   2  15   6      177.46      198.67     29.49 o
   3  15   6       48.67      123.84     30.41 o
   4  15   6       12.22      -12.54     28.54 o
   5  15   6      117.35      106.61     35.76 o
   6  15   6        4.99       -3.91     27.75 o
   0  16   6      295.70      296.11     55.43 o
   1  16   6       20.08        6.73     24.46 o
   2  16   6       12.57       37.19     23.67 o
   3  16   6        4.11       18.00     26.42 o
   4  16   6       14.92       24.59     28.57 o
   5  16   6       49.74       30.11     33.27 o
   1  17   6       27.03       26.77     28.28 o
   2  17   6       37.17       36.43     24.49 o
   3  17   6        5.21        7.26     30.61 o
   4  17   6       41.21       51.31     30.45 o
   5  17   6       21.45        0.00     32.17 o
   0  18   6        5.05      -33.19     54.42 o
   1  18   6       73.36       -4.53     28.82 o
   2  18   6       19.65       30.29     30.51 o
   3  18   6        6.75      -12.37     35.63 o
   4  18   6       24.36       33.14     29.73 o
   5  18   6        3.95       59.02     39.96 o
   1  19   6        5.02       23.10     31.45 o
   2  19   6        5.03        4.19     34.34 o
   3  19   6       14.81       60.60     38.11 o
   4  19   6       41.13       31.49     44.77 o
   0  20   6       83.47      146.85     79.34 o
   1  20   6       58.62      142.57     38.47 o
   2  20   6        9.73       -0.72     36.70 o
   3  20   6       21.88      -31.02     35.45 o
   4  20   6        2.55      -14.55     46.01 o
   1  21   6       19.14        9.29     38.60 o
   2  21   6        0.10      -37.09     37.09 o
   3  21   6        8.13       11.93     40.02 o
   0  22   6       19.59       32.37     50.64 o
   1  22   6        9.90      -27.87     36.76 o
   2  22   6       37.68       48.36     41.25 o
   1  23   6       11.37       45.39     45.12 o
   2   0   7      558.97      502.80     55.56 o
   4   0   7      178.08      247.90     70.62 o
   6   0   7        4.43      -41.24     56.44 o
   0   1   7      698.48      832.10     65.87 o
   1   1   7      553.56      520.72     39.98 o
   2   1   7      380.45      450.84     56.08 o
   3   1   7      136.32       98.45     30.31 o
   4   1   7        1.27       20.15     25.26 o
   5   1   7       11.57        7.92     51.19 o
   6   1   7       16.75       -0.63     29.93 o
   7   1   7       28.22       69.22     25.96 o
   1   2   7      337.54      379.64     43.89 o
   2   2   7      282.10      254.93     30.53 o
   3   2   7       73.31       66.84     25.22 o
   4   2   7       35.62       19.94     25.47 o
   5   2   7        9.35      -18.64     38.27 o
   6   2   7        8.58       22.58     27.07 o
   7   2   7        4.30      -37.79     37.79 o
   0   3   7      428.43      434.25     60.28 o
   1   3   7      219.39      246.58     35.59 o
   2   3   7       90.57      131.24     23.51 o
   3   3   7        4.11        7.50     20.87 o
   4   3   7        1.39       14.94     21.38 o
   5   3   7        3.19       -6.77     27.57 o
   6   3   7       25.83       28.27     35.27 o
   7   3   7        0.47       30.13     25.94 o
   1   4   7      108.32       64.49     24.25 o
   2   4   7      209.36      188.84     25.48 o
   3   4   7      270.08      329.97     34.48 o
   4   4   7        7.91       -7.15     21.53 o
   5   4   7       23.17       70.41     44.45 o
   6   4   7        4.61      -14.59     26.50 o
   7   4   7        6.15      -14.75     24.88 o
   0   5   7       89.10       83.59     38.58 o
   1   5   7       14.56       29.30     27.77 o
   2   5   7       85.70       67.60     29.86 o
   3   5   7      141.74      159.52     33.01 o
   4   5   7       33.29       48.12     45.51 o
   5   5   7       23.40       28.16     31.98 o
   6   5   7       11.05      -10.69     26.29 o
   7   5   7        4.83      -14.18     24.33 o
   1   6   7       82.10       67.55     26.16 o
   2   6   7       72.97       67.89     25.50 o
   3   6   7       49.67       29.11     23.72 o
   4   6   7       58.15       29.30     25.38 o
   5   6   7       31.00       -3.66     27.22 o
   6   6   7        5.22       18.92     27.60 o
   7   6   7        6.87        1.18     41.65 o
   0   7   7       71.38       74.31     38.32 o
   1   7   7      221.00      253.84     32.72 o
   2   7   7       94.01       79.93     26.31 o
   3   7   7       29.72       22.79     27.47 o
   4   7   7       21.31       18.54     24.27 o
   5   7   7        7.83       26.35     28.52 o
   6   7   7        8.32      -26.24     26.24 o
   7   7   7       11.33       10.47     27.03 o
   1   8   7       10.99       16.97     23.21 o
   2   8   7       92.50      104.89     27.73 o
   3   8   7       77.56        9.67     24.03 o
   4   8   7      110.20      114.11     33.03 o
   5   8   7        1.69       19.92     28.07 o
   6   8   7       21.42       -0.17     28.54 o
   7   8   7        0.85        9.55     26.13 o
   0   9   7      104.30       87.40     39.12 o
   1   9   7       12.47       12.13     24.24 o
   2   9   7       54.88       65.04     25.29 o
   3   9   7       32.47       62.28     26.82 o
   4   9   7        3.17       26.99     25.32 o
   5   9   7        6.34      -20.96     27.87 o
   6   9   7        5.90       -0.01     28.54 o
   1  10   7      103.49       89.55     26.84 o
   2  10   7       83.89       43.01     26.06 o
   3  10   7       48.68       27.95     26.52 o
   4  10   7        4.64       30.44     26.53 o
   5  10   7       19.46       47.22     31.98 o
   6  10   7       29.85      -16.38     42.58 o
   0  11   7       52.00       58.52     58.17 o
   1  11   7       69.46       31.29     26.78 o
   2  11   7      150.02      238.57     34.29 o
   3  11   7        5.41       18.54     30.96 o
   4  11   7       11.83       11.84     25.30 o
   5  11   7        0.61       16.23     29.94 o
   6  11   7       43.52       71.90     43.36 o
   1  12   7        0.36        5.30     25.09 o
   2  12   7       50.93       70.95     28.30 o
   3  12   7       22.19       24.89     23.91 o
   4  12   7       34.79       37.42     28.76 o
   5  12   7       15.80       26.87     32.40 o
   6  12   7        0.34      -29.20     30.23 o
   0  13   7      343.02      388.93     60.33 o
   1  13   7       54.60       76.15     30.50 o
   2  13   7        1.91      -12.00     24.45 o
   3  13   7       30.94       24.11     23.50 o
   4  13   7        0.48      -13.25     26.33 o
   5  13   7       11.09       14.30     39.59 o
   6  13   7       10.69       11.31     32.25 o
   1  14   7       40.64       27.72     28.35 o
   2  14   7       96.37      118.35     28.24 o
   3  14   7        9.60      -25.31     25.31 o
   4  14   7        7.35       59.32     30.09 o
   5  14   7       55.84       89.73     43.07 o
   0  15   7       38.79        8.67     43.74 o
   1  15   7       70.53      109.43     33.91 o
   2  15   7       23.18       42.76     25.22 o
   3  15   7       39.58       -4.07     34.85 o
   4  15   7        6.29      -20.66     27.59 o
   5  15   7        5.36       32.59     34.51 o
   1  16   7       10.29       18.49     29.95 o
   2  16   7        2.41        1.63     23.56 o
   3  16   7       29.43       42.02     31.14 o
   4  16   7       71.05       53.46     30.94 o
   5  16   7        4.85       21.43     39.66 o
   0  17   7       57.67       90.65     56.21 o
   1  17   7       64.95       75.99     32.37 o
   2  17   7       16.30       36.24     40.65 o
   3  17   7       41.54       26.05     31.00 o
   4  17   7       13.04       65.61     33.48 o
   1  18   7       10.56       18.44     33.13 o
   2  18   7       27.84       15.81     37.70 o
   3  18   7       28.49       59.56     41.24 o
   4  18   7        3.51      -15.49     45.10 o
   0  19   7       81.82      123.30     55.50 o
   1  19   7       32.07       -5.76     32.94 o
   2  19   7       17.85      -23.75     37.86 o
   3  19   7        3.07        5.84     40.52 o
   1  20   7        1.77      -17.53     34.56 o
   2  20   7        7.33       24.64     40.13 o
   0  21   7       22.02      -15.37     51.13 o
   1  21   7       27.00      121.72     47.38 o
   0   0   8      484.52      432.71     81.05 o
   2   0   8       57.49       29.52     34.02 o
   4   0   8       11.26       33.97     38.14 o
   6   0   8       31.74       24.69     47.60 o
   1   1   8       57.56       69.60     26.23 o
   2   1   8       37.70        4.42     25.36 o
   3   1   8       20.08       23.68     26.89 o
   4   1   8       10.43       38.96     30.24 o
   5   1   8       11.47        8.69     39.17 o
   6   1   8       22.22      -22.56     43.77 o
   0   2   8      261.67      257.17     48.23 o
   1   2   8       17.38       13.74     23.70 o
   2   2   8      163.85      220.43     37.02 o
   3   2   8       21.70       27.79     30.11 o
   4   2   8       20.89        6.40     27.30 o
   5   2   8        6.46      -17.90     29.70 o
   6   2   8        3.20       38.11     44.67 o
   1   3   8      116.60       66.31     35.31 o
   2   3   8        9.14      -20.21     20.21 o
   3   3   8        7.49       -5.93     24.09 o
   4   3   8       27.42       40.87     27.38 o
   5   3   8        7.29       -6.37     33.37 o
   6   3   8        3.73       64.29     42.65 o
   0   4   8      222.79      177.00     65.89 o
   1   4   8      133.78      148.92     31.06 o
   2   4   8       16.29       16.96     24.28 o
   3   4   8      116.38      101.79     29.39 o
   4   4   8       28.02       42.93     26.53 o
   5   4   8       24.12        6.09     47.35 o
   6   4   8        3.25      -18.18     30.84 o
   1   5   8       29.74       32.38     30.05 o
   2   5   8      140.48      176.33     60.86 o
   3   5   8        9.59      -16.11     29.10 o
   4   5   8       38.02       80.98     34.30 o
   5   5   8        3.75       47.41     35.37 o
   6   5   8       20.68       -8.44     40.80 o
   0   6   8      242.02      306.88     91.86 o
   1   6   8        1.33      -18.18     24.19 o
   2   6   8       58.38       92.98     28.23 o
   3   6   8        8.42       -9.43     24.82 o
   4   6   8       41.97       51.09     32.57 o
   5   6   8       19.75       15.83     34.92 o
   6   6   8       14.98        1.51     37.48 o
   1   7   8        2.94      -11.82     22.92 o
   2   7   8       16.46      -23.41     23.41 o
   3   7   8       56.78       53.79     41.07 o
   4   7   8       18.51      -27.54     29.51 o
   5   7   8       41.56       51.72     32.78 o
   6   7   8       13.46       -9.25     30.62 o
   0   8   8       66.85       47.97     38.94 o
   1   8   8       11.16       37.02     26.11 o
   2   8   8       25.31      -20.80     22.99 o
   3   8   8        6.35        9.87     24.95 o
   4   8   8        7.66      -10.59     37.74 o
   5   8   8        1.38       33.52     30.50 o
   6   8   8        6.05        1.74     32.85 o
   1   9   8       43.14       48.99     29.83 o
   2   9   8       62.80       55.92     28.90 o
   3   9   8       28.36       15.45     26.39 o
   4   9   8       36.86       47.06     54.00 o
   5   9   8       40.01       54.84     35.42 o
   6   9   8        6.56        0.67     33.68 o
   0  10   8       62.16      128.37     59.57 o
   1  10   8        9.19        0.02     25.88 o
   2  10   8       28.69       22.93     26.74 o
   3  10   8       38.26       41.91     29.79 o
   4  10   8        0.25      -15.86     28.26 o
   5  10   8        6.79       50.49     41.23 o
   1  11   8       16.34       11.83     28.13 o
   2  11   8       69.35      100.85     30.18 o
   3  11   8        1.79       38.46     29.58 o
   4  11   8       11.88       23.30     30.22 o
   5  11   8        0.60       14.43     34.02 o
   0  12   8       72.52      101.95     81.00 o
   1  12   8      137.76      110.19     34.42 o
   2  12   8       20.89        8.58     29.07 o
   3  12   8       49.98       65.12     36.88 o
   4  12   8        4.53       18.84     30.24 o
   5  12   8        6.47      -25.58     37.51 o
   1  13   8       15.41      -28.84     28.84 o
   2  13   8        0.78       22.48     32.24 o
   3  13   8       64.78       89.50     33.38 o
   4  13   8       57.71       29.12     31.53 o
   5  13   8       13.30      -26.68     34.82 o
   0  14   8       73.03       35.08     44.64 o
   1  14   8        8.60      -27.44     31.41 o
   2  14   8       69.29      133.93     37.54 o
   3  14   8       16.35       12.12     29.09 o
   4  14   8        4.55      -31.29     31.29 o
   1  15   8       14.08        9.97     30.58 o
   2  15   8       16.31       46.15     28.20 o
   3  15   8       22.04       12.29     31.66 o
   4  15   8        1.41        1.07     35.14 o
   0  16   8       55.86       -6.09     49.28 o
   1  16   8       41.36       24.30     34.11 o
   2  16   8       11.22       21.20     49.37 o
   3  16   8       19.02       20.69     32.64 o
   1  17   8       14.29       36.32     37.70 o
   2  17   8        4.92       -6.40     37.90 o
   3  17   8        9.26      -39.87     39.87 o
   0  18   8        2.61       58.21     67.18 o
   1  18   8       31.14       57.59     38.41 o
   2  18   8       11.90       17.44     41.58 o
   1  19   8        3.81       55.72     38.55 o
   2   0   9      331.33      329.11     58.00 o
   4   0   9       18.85       81.72     44.96 o
   0   1   9      149.07      143.59     46.51 o
   1   1   9       26.53       14.01     25.86 o
   2   1   9       20.69      -31.89     31.89 o
   3   1   9       14.22       19.10     32.52 o
   4   1   9       17.56       66.57     30.49 o
   5   1   9        3.94      -33.58     33.58 o
   1   2   9       61.10       70.21     44.43 o
   2   2   9        6.43       32.17     30.59 o
   3   2   9       52.59       47.46     28.48 o
   4   2   9       22.87       28.96     33.07 o
   5   2   9       15.25      -18.29     35.17 o
   0   3   9       58.89       41.54     56.78 o
   1   3   9       20.17      -27.78     27.78 o
   2   3   9       26.85       17.03     27.08 o
   3   3   9        7.69        1.72     27.88 o
   4   3   9        3.98       39.97     33.57 o
   5   3   9        7.27       23.90     53.46 o
   1   4   9       48.16        2.19     42.17 o
   2   4   9       16.21       42.02     33.52 o
   3   4   9       29.84       21.60     33.03 o
   4   4   9       11.28      -36.49     36.49 o
   5   4   9        7.35       47.86     58.34 o
   0   5   9       82.77      132.35     46.38 o
   1   5   9       17.27        9.84     27.57 o
   2   5   9       48.24       69.08     37.82 o
   3   5   9        6.80      -25.68     31.11 o
   4   5   9        2.52      -31.79     31.79 o
   5   5   9        6.44        2.04     39.61 o
   1   6   9        9.79      -26.70     26.70 o
   2   6   9       53.75       96.96     31.98 o
   3   6   9       13.74        9.25     28.37 o
   4   6   9        4.74      102.22     38.42 o
   5   6   9       24.09       86.83     46.31 o
   0   7   9        3.80      -30.37     30.37 o
   1   7   9       72.43       30.71     32.52 o
   2   7   9       12.06       47.03     29.93 o
   3   7   9       35.73      101.84     33.47 o
   4   7   9       10.24       24.38     34.63 o
   5   7   9        3.42      -25.02     40.10 o
   1   8   9       11.16       48.27     29.69 o
   2   8   9       36.24       53.52     33.77 o
   3   8   9       19.08       30.26     31.75 o
   4   8   9       66.25       49.78     38.16 o
   5   8   9        0.99      -33.12     33.12 o
   0   9   9       23.07      -28.57     36.64 o
   1   9   9        7.62      -16.95     25.67 o
   2   9   9       20.26        8.35     28.86 o
   3   9   9       22.51       32.24     41.25 o
   4   9   9        5.93       17.52     36.99 o
   5   9   9        0.89       11.24     36.15 o
   1  10   9       32.62      105.25     33.54 o
   2  10   9        2.00       -3.25     28.74 o
   3  10   9       52.29       49.37     38.43 o
   4  10   9       20.50       19.10     36.66 o
   0  11   9       44.93      -39.79     39.79 o
   1  11   9        3.66      -13.13     29.16 o
   2  11   9       28.61        6.45     30.49 o
   3  11   9        4.08      -33.10     34.17 o
   4  11   9        2.90      -30.27     34.89 o
   1  12   9        2.32       16.45     32.31 o
   2  12   9       51.14       58.32     35.88 o
   3  12   9        3.40       47.87     39.93 o
   4  12   9       10.94       18.53     37.39 o
   0  13   9       12.76       62.23     49.45 o
   1  13   9        5.33      -36.72     36.72 o
   2  13   9       21.54        7.30     33.07 o
   3  13   9        5.81       -0.33     35.00 o
   1  14   9        1.20      -26.96     31.51 o
   2  14   9        4.52      -30.13     32.21 o
   3  14   9        0.04        5.01     32.26 o
   0  15   9        0.59      -16.88     46.22 o
   1  15   9       37.79       62.08     37.21 o
   2  15   9       14.10       20.63     40.39 o
   1  16   9       27.98       46.40     37.89 o
   0   0  10       27.11      -21.93     57.30 o
   2   0  10        1.64      105.08     61.82 o
   4   0  10       50.72      -24.46     55.79 o
   1   1  10        5.27       19.37     29.38 o
   2   1  10       61.63       96.36     39.82 o
   3   1  10       17.97      -10.96     34.32 o
   4   1  10       13.94       86.81     44.16 o
   0   2  10       41.74      -23.23     64.68 o
   1   2  10        4.31       48.45     39.01 o
   2   2  10       14.50       -2.02     31.21 o
   3   2  10       52.73       68.65     31.66 o
   4   2  10        2.82      -19.50     40.78 o
   1   3  10       10.77       -4.65     35.73 o
   2   3  10       21.97        1.31     29.27 o
   3   3  10        5.11      -15.74     29.87 o
   4   3  10        5.94      -53.45     53.45 o
   0   4  10       22.70       17.44     41.03 o
   1   4  10       59.13       83.57     40.06 o
   2   4  10       35.01       25.87     37.53 o
   3   4  10        3.05        6.13     35.81 o
   4   4  10        3.27       57.42     63.87 o
   1   5  10       12.88        4.80     29.61 o
   2   5  10       19.49       22.54     31.93 o
   3   5  10        4.40       20.26     32.33 o
   4   5  10       36.07      -42.15     42.15 o
   0   6  10       36.69       -3.80     41.55 o
   1   6  10       18.12       30.21     30.61 o
   2   6  10       50.11       17.53     33.26 o
   3   6  10        1.24      -10.62     31.61 o
   4   6  10        0.32      -12.84     43.09 o
   1   7  10       25.03       19.14     31.53 o
   2   7  10        5.95       20.38     34.82 o
   3   7  10       23.90       64.57     40.88 o
   0   8  10       29.43      166.05     55.18 o
   1   8  10        7.01       45.07     33.99 o
   2   8  10        5.59       26.27     35.06 o
   3   8  10        0.30      -35.04     35.04 o
   1   9  10        0.29       16.61     32.41 o
   2   9  10       15.94       -4.88     32.50 o
   3   9  10       24.01      -14.64     38.53 o
   0  10  10        9.43       23.19     50.27 o
   1  10  10       12.19      -20.61     31.16 o
   2  10  10        5.52        1.27     33.56 o
   3  10  10        5.43       19.43     42.17 o
   1  11  10        7.32      -13.48     33.79 o
   2  11  10        7.00       44.68     35.63 o
   0  12  10        3.77       -1.24     52.72 o
   1  12  10       32.42      -11.08     35.36 o
   2  12  10        8.54       16.86     36.66 o
   2   0  11       44.87      157.39     78.48 o
   0   1  11        5.15       48.79     48.03 o
   1   1  11       45.33      145.53     44.99 o
   2   1  11       23.19       34.06     41.28 o
   1   2  11       19.65       14.13     39.29 o
   2   2  11        2.10       -9.80     34.24 o
   0   3  11       74.20      159.71     58.58 o
   1   3  11        6.26       38.36     44.78 o
   2   3  11       10.13       12.05     42.01 o
   1   4  11        2.27       32.26     36.43 o
   2   4  11        8.02       22.85     36.43 o
   0   5  11        6.16      -20.78     90.35 o
   1   5  11       14.96        9.04     36.27 o
   1   6  11        1.56       14.18     36.19 o
   0   7  11        0.70      -47.28     47.28 o
 
